# Supplementary material for: Aerobic mechanochemical reversible-deactivation radical polymerization
Source: Nat Commun. 2024 Jul 22;15:6179. doi: 10.1038/s41467-024-50562-z (PMC11263483; doi:10.1038/s41467-024-50562-z)
Supplement: Supplementary file 3 — Source Data [file 41467_2024_50562_MOESM3_ESM.xlsx]

## Sheet: Fig.2d
	10Hz	20Hz	30Hz
Time/min	In([M0]/[M])	In([M0]/[M])	In([M0]/[M])
0	0	0	0
10	0.01005	0.14041	0.17793
20	0.01005	0.16487	0.35098
30	0.01005	0.17793	0.47
40	0.06294	0.26397	0.55862
50	0.13926	0.29303	0.66748
120	0.25103	0.57093	1.28735

## Sheet: Fig.2e
30Hz			20Hz			10Hz
Conversion/%	MnGPC	Ð	Conversion/%	MnGPC	Ð	Conversion/%	MnGPC	Ð
16.3	3730	1.67	13.1	2045	1.55	0	0	0
29.6	7790	1.11	15.2	2275	1.6	0	0	0
37.5	8760	1.13	16.3	2520	1.69	0	0	0
42.8	10900	1.11	23.2	6030	1.12	6.1	2860	1.74
48.7	13550	1.13	25.4	6553	1.1	13	3220	1.72
80.8	20800	1.11	43.5	11800	1.1	22.2	5300	1.13

## Sheet: Fig2f
DP	100		200		400		1000
Mw	Normalized dw_dlogM	Mw	Normalized dw_dlogM	Mw	Normalized dw_dlogM	Mw	Normalized dw_dlogM
29723	0	70766	0	134197	0	873799	0
29618	6.62299e-05	70515	9.35846e-05	133720	0.000112256	870698	4.27581e-05
29513	0.000125839	70265	0.000188662	133246	0.000229176	867608	8.64405e-05
29408	0.00017809	70016	0.00028464	132773	0.000350759	864529	0.000130932
29303	0.000224585	69767	0.000382008	132302	0.000476977	861461	0.000176299
29199	0.000266674	69519	0.000480715	131832	0.000607502	858404	0.000222615
29096	0.000305289	69273	0.000580888	131364	0.000742155	855357	0.000269962
28993	0.000344814	69027	0.000682377	130898	0.000880136	852322	0.000318661
28890	0.000385841	68782	0.000785351	130434	0.00102	849297	0.000368853
28787	0.000429943	68538	0.000889574	129971	0.00116	846283	0.000420691
28685	0.000478478	68295	0.000995698	129509	0.00131	843280	0.000474292
28583	0.000530605	68052	0.0011	129050	0.00145	840287	0.000529669
28482	0.00058572	67811	0.00121	128592	0.0016	837305	0.000586875
28381	0.00064449	67570	0.00133	128136	0.00175	834334	0.000645834
28280	0.000706184	67330	0.00145	127681	0.00189	831373	0.000706363
28180	0.00077004	67091	0.00157	127228	0.00204	828422	0.000768408
28080	0.00083612	66853	0.00169	126776	0.00219	825483	0.000831955
27980	0.000904362	66616	0.00182	126326	0.00234	822553	0.000896889
27881	0.000973303	66380	0.00195	125878	0.00249	819634	0.000963287
27782	0.00104	66144	0.00209	125431	0.00265	816725	0.00103
27683	0.00112	65909	0.00224	124986	0.00281	813827	0.0011
27585	0.0012	65675	0.00238	124543	0.00298	810939	0.00117
27487	0.00128	65442	0.00254	124101	0.00315	808061	0.00125
27389	0.00137	65210	0.00269	123660	0.00333	805193	0.00132
27292	0.00147	64979	0.00286	123221	0.00352	802336	0.0014
27195	0.00157	64748	0.00302	122784	0.00371	799489	0.00148
27099	0.00167	64518	0.00319	122348	0.00392	796651	0.00156
27003	0.00178	64289	0.00337	121914	0.00413	793824	0.00164
26907	0.00189	64061	0.00355	121481	0.00434	791007	0.00173
26811	0.00199	63834	0.00374	121050	0.00456	788200	0.00181
26716	0.00209	63607	0.00393	120621	0.00479	785403	0.0019
26621	0.00219	63382	0.00413	120193	0.00502	782615	0.00199
26527	0.00227	63157	0.00432	119766	0.00526	779838	0.00209
26433	0.00235	62933	0.00453	119341	0.0055	777071	0.00218
26339	0.00243	62709	0.00473	118918	0.00575	774313	0.00228
26246	0.0025	62487	0.00495	118496	0.00599	771565	0.00238
26152	0.00257	62265	0.00516	118075	0.00624	768827	0.00248
26060	0.00265	62044	0.00539	117656	0.0065	766099	0.00259
25967	0.00272	61824	0.00562	117239	0.00676	763380	0.00269
25875	0.0028	61604	0.00585	116822	0.00703	760671	0.00281
25783	0.00288	61386	0.00609	116408	0.00731	757971	0.00292
25692	0.00298	61168	0.00634	115995	0.00759	755281	0.00303
25600	0.00307	60951	0.00659	115583	0.00788	752601	0.00315
25510	0.00317	60734	0.00685	115173	0.00817	749930	0.00327
25419	0.00327	60519	0.00711	114764	0.00847	747269	0.0034
25329	0.00337	60304	0.00738	114357	0.00877	744617	0.00352
25239	0.00347	60090	0.00765	113951	0.00908	741974	0.00365
25149	0.00357	59877	0.00792	113547	0.00939	739341	0.00378
25060	0.00366	59664	0.00821	113144	0.0097	736718	0.00391
24971	0.00375	59453	0.00849	112742	0.01001	734103	0.00404
24883	0.00383	59242	0.00878	112342	0.01032	731498	0.00418
24794	0.00392	59031	0.00907	111943	0.01065	728902	0.00432
24706	0.00401	58822	0.00936	111546	0.01097	726315	0.00446
24619	0.00411	58613	0.00966	111150	0.01131	723738	0.00461
24531	0.00421	58405	0.00996	110756	0.01165	721169	0.00476
24444	0.00433	58198	0.01027	110363	0.01199	718610	0.00491
24357	0.00447	57991	0.01058	109971	0.01234	716060	0.00507
24271	0.00461	57786	0.0109	109581	0.0127	713519	0.00523
24185	0.00476	57581	0.01122	109192	0.01305	710987	0.00539
24099	0.00493	57376	0.01155	108805	0.01341	708463	0.00556
24014	0.00509	57173	0.01188	108418	0.01377	705949	0.00573
23928	0.00526	56970	0.01221	108034	0.01412	703444	0.00591
23843	0.00543	56768	0.01255	107650	0.01447	700948	0.00608
23759	0.0056	56566	0.01289	107268	0.01482	698460	0.00626
23674	0.00577	56365	0.01324	106888	0.01517	695981	0.00645
23590	0.00594	56165	0.01358	106508	0.01551	693511	0.00664
23507	0.00612	55966	0.01393	106130	0.01586	691050	0.00683
23423	0.00629	55767	0.01428	105754	0.0162	688598	0.00702
23340	0.00646	55569	0.01463	105378	0.01654	686154	0.00722
23257	0.00662	55372	0.01498	105004	0.01688	683719	0.00743
23175	0.00679	55176	0.01533	104632	0.01723	681293	0.00764
23093	0.00696	54980	0.01568	104260	0.01757	678875	0.00785
23011	0.00712	54785	0.01603	103890	0.01792	676466	0.00807
22929	0.00729	54590	0.01639	103522	0.01827	674065	0.00829
22848	0.00747	54397	0.01675	103154	0.01862	671673	0.00852
22766	0.00765	54204	0.01711	102788	0.01897	669289	0.00875
22686	0.00783	54011	0.01747	102423	0.01933	666914	0.00898
22605	0.00802	53820	0.01784	102060	0.01969	664548	0.00922
22525	0.0082	53629	0.0182	101698	0.02005	662189	0.00947
22445	0.00839	53438	0.01857	101337	0.02042	659839	0.00971
22365	0.00859	53249	0.01893	100977	0.02079	657498	0.00997
22286	0.00878	53060	0.0193	100619	0.02117	655164	0.01022
22207	0.00897	52871	0.01966	100262	0.02155	652839	0.01048
22128	0.00916	52684	0.02003	99906	0.02193	650522	0.01075
22050	0.00936	52497	0.02039	99551	0.02231	648214	0.01102
21971	0.00956	52310	0.02076	99198	0.02269	645913	0.0113
21893	0.00978	52125	0.02112	98846	0.02307	643621	0.01158
21816	0.00999	51940	0.02148	98495	0.02346	641337	0.01187
21738	0.01022	51755	0.02185	98146	0.02384	639061	0.01216
21661	0.01045	51572	0.02221	97798	0.02423	636793	0.01246
21584	0.01069	51389	0.02258	97450	0.02463	634533	0.01277
21508	0.01094	51206	0.02294	97105	0.02503	632282	0.01308
21431	0.01119	51025	0.02331	96760	0.02543	630038	0.01339
21355	0.01146	50844	0.02367	96417	0.02583	627802	0.01371
21279	0.01175	50663	0.02403	96074	0.02622	625574	0.01403
21204	0.01205	50483	0.02438	95734	0.0266	623354	0.01436
21129	0.01236	50304	0.02472	95394	0.02696	621142	0.01469
21054	0.0127	50126	0.02507	95055	0.0273	618937	0.01502
20979	0.01304	49948	0.02541	94718	0.02762	616741	0.01536
20904	0.01341	49771	0.02574	94382	0.02791	614552	0.0157
20830	0.01378	49594	0.02607	94047	0.02819	612371	0.01605
20756	0.01417	49418	0.0264	93713	0.02847	610198	0.0164
20683	0.01457	49243	0.02672	93381	0.02874	608033	0.01675
20609	0.01498	49068	0.02705	93049	0.02902	605875	0.01711
20536	0.0154	48894	0.02736	92719	0.02932	603725	0.01748
20463	0.01583	48720	0.02768	92390	0.02963	601582	0.01785
20391	0.01627	48547	0.02799	92062	0.02995	599447	0.01822
20318	0.01672	48375	0.0283	91735	0.03028	597320	0.0186
20246	0.01719	48203	0.0286	91410	0.03062	595200	0.01898
20174	0.01767	48032	0.0289	91085	0.03096	593088	0.01937
20103	0.01817	47862	0.02919	90762	0.0313	590983	0.01976
20031	0.01869	47692	0.02949	90440	0.03162	588886	0.02015
19960	0.01923	47523	0.02978	90119	0.03194	586796	0.02055
19889	0.01978	47354	0.03006	89799	0.03224	584714	0.02095
19819	0.02037	47186	0.03035	89481	0.03251	582639	0.02136
19749	0.02097	47019	0.03063	89163	0.03276	580571	0.02176
19678	0.02161	46852	0.03092	88847	0.03299	578511	0.02217
19609	0.02228	46685	0.0312	88531	0.0332	576458	0.02259
19539	0.02299	46520	0.03149	88217	0.03339	574412	0.023
19470	0.02373	46355	0.03177	87904	0.03357	572374	0.02342
19401	0.02451	46190	0.03206	87592	0.03376	570342	0.02384
19332	0.02533	46026	0.03235	87281	0.03395	568318	0.02427
19263	0.02619	45863	0.03263	86971	0.03416	566301	0.0247
19195	0.02709	45700	0.03292	86663	0.03441	564292	0.02513
19127	0.02803	45538	0.03322	86355	0.03468	562289	0.02556
19059	0.029	45376	0.03351	86049	0.03499	560294	0.026
18991	0.03001	45215	0.03381	85743	0.03533	558305	0.02644
18924	0.03106	45055	0.03411	85439	0.0357	556324	0.02688
18857	0.03214	44895	0.03441	85136	0.03609	554350	0.02732
18790	0.03326	44736	0.03473	84834	0.03649	552382	0.02777
18723	0.03442	44577	0.03505	84533	0.03691	550422	0.02822
18657	0.03563	44419	0.03538	84233	0.03733	548469	0.02867
18590	0.03689	44261	0.03571	83934	0.03774	546522	0.02912
18524	0.03819	44104	0.03606	83636	0.03816	544583	0.02957
18459	0.03956	43947	0.03641	83339	0.03858	542650	0.03002
18393	0.04098	43791	0.03678	83043	0.039	540725	0.03047
18328	0.04247	43636	0.03715	82749	0.03942	538806	0.03092
18263	0.04402	43481	0.03754	82455	0.03984	536894	0.03138
18198	0.04563	43327	0.03793	82162	0.04026	534988	0.03183
18133	0.04731	43173	0.03834	81871	0.04069	533090	0.03229
18069	0.04906	43020	0.03877	81580	0.04112	531198	0.03274
18005	0.05088	42867	0.03922	81291	0.04156	529313	0.0332
17941	0.05278	42715	0.03968	81002	0.042	527434	0.03365
17877	0.05474	42564	0.04017	80715	0.04243	525563	0.03411
17814	0.05678	42412	0.04067	80428	0.04287	523697	0.03457
17751	0.05889	42262	0.0412	80143	0.04331	521839	0.03503
17688	0.06108	42112	0.04176	79859	0.04374	519987	0.03548
17625	0.06336	41963	0.04233	79575	0.04418	518142	0.03594
17562	0.0657	41814	0.04294	79293	0.04463	516303	0.03639
17500	0.06814	41665	0.04357	79011	0.0451	514471	0.03685
17438	0.07064	41517	0.04423	78731	0.04559	512645	0.0373
17376	0.07324	41370	0.04492	78452	0.04611	510826	0.03775
17314	0.07591	41223	0.04565	78173	0.04668	509013	0.0382
17253	0.07867	41077	0.04641	77896	0.04728	507206	0.03865
17192	0.08152	40931	0.0472	77619	0.04794	505406	0.0391
17131	0.08446	40786	0.04804	77344	0.04864	503613	0.03954
17070	0.08749	40641	0.04891	77069	0.04938	501826	0.03999
17009	0.09062	40497	0.04983	76796	0.05017	500045	0.04043
16949	0.09384	40353	0.05079	76523	0.051	498270	0.04087
16889	0.09715	40210	0.0518	76252	0.05187	496502	0.04131
16829	0.10057	40067	0.05286	75981	0.05278	494740	0.04175
16769	0.10408	39925	0.05397	75712	0.05373	492984	0.04219
16710	0.10768	39783	0.05514	75443	0.05471	491235	0.04262
16650	0.11138	39642	0.05635	75175	0.05574	489491	0.04306
16591	0.11518	39502	0.05762	74908	0.05681	487754	0.04349
16532	0.11908	39361	0.05895	74642	0.05792	486023	0.04392
16474	0.12307	39222	0.06034	74378	0.05907	484299	0.04434
16415	0.12717	39082	0.06179	74114	0.06028	482580	0.04477
16357	0.13137	38944	0.0633	73851	0.06153	480867	0.04519
16299	0.13568	38806	0.06488	73589	0.06284	479161	0.04561
16241	0.1401	38668	0.06653	73327	0.0642	477460	0.04603
16183	0.14464	38531	0.06825	73067	0.06561	475766	0.04645
16126	0.14929	38394	0.07004	72808	0.06709	474078	0.04687
16069	0.15406	38258	0.07191	72549	0.06863	472395	0.04728
16012	0.15894	38122	0.07386	72292	0.07023	470719	0.04769
15955	0.16394	37987	0.0759	72035	0.07191	469048	0.0481
15898	0.16906	37852	0.07802	71780	0.07365	467384	0.04851
15842	0.1743	37717	0.08022	71525	0.07547	465725	0.04892
15786	0.17966	37584	0.08252	71271	0.07736	464072	0.04933
15730	0.18513	37450	0.08491	71018	0.07933	462425	0.04974
15674	0.19071	37317	0.08739	70766	0.08138	460784	0.05014
15618	0.19641	37185	0.08998	70515	0.0835	459149	0.05054
15563	0.20222	37053	0.09266	70265	0.08571	457520	0.05094
15508	0.20814	36921	0.09545	70016	0.088	455896	0.05134
15453	0.21417	36790	0.09835	69767	0.09037	454278	0.05174
15398	0.22032	36660	0.10136	69519	0.09283	452666	0.05214
15343	0.22657	36530	0.10447	69273	0.09538	451060	0.05254
15289	0.23295	36400	0.1077	69027	0.09802	449459	0.05294
15234	0.23943	36271	0.11105	68782	0.10074	447864	0.05334
15180	0.24603	36142	0.11451	68538	0.10356	446274	0.05374
15126	0.25273	36014	0.11809	68295	0.10648	444691	0.05414
15073	0.25955	35886	0.1218	68052	0.10949	443113	0.05454
15019	0.26648	35759	0.12563	67811	0.1126	441540	0.05494
14966	0.27351	35632	0.12958	67570	0.11582	439973	0.05534
14913	0.28066	35505	0.13367	67330	0.11915	438412	0.05574
14860	0.2879	35379	0.13788	67091	0.12259	436856	0.05615
14807	0.29525	35254	0.14222	66853	0.12614	435306	0.05656
14755	0.30271	35129	0.14669	66616	0.12982	433761	0.05697
14702	0.31026	35004	0.1513	66380	0.13361	432221	0.05738
14650	0.31792	34880	0.15604	66144	0.13752	430688	0.05779
14598	0.32568	34756	0.16092	65909	0.14156	429159	0.05821
14546	0.33353	34633	0.16593	65675	0.14572	427636	0.05863
14495	0.34147	34510	0.17107	65442	0.15001	426119	0.05906
14443	0.3495	34387	0.17636	65210	0.15442	424606	0.05949
14392	0.35761	34265	0.18178	64979	0.15895	423100	0.05993
14341	0.36581	34144	0.18734	64748	0.16362	421598	0.06037
14290	0.37407	34023	0.19305	64518	0.16841	420102	0.06082
14239	0.38241	33902	0.19889	64289	0.17334	418611	0.06127
14189	0.39082	33781	0.20488	64061	0.1784	417125	0.06173
14138	0.3993	33662	0.21101	63834	0.1836	415645	0.0622
14088	0.40785	33542	0.21729	63607	0.18892	414170	0.06268
14038	0.41647	33423	0.22371	63382	0.19439	412700	0.06317
13988	0.42516	33304	0.23028	63157	0.19998	411236	0.06366
13939	0.43392	33186	0.23699	62933	0.2057	409776	0.06417
13889	0.44273	33069	0.24384	62709	0.21156	408322	0.06468
13840	0.45161	32951	0.25083	62487	0.21754	406873	0.0652
13791	0.46054	32834	0.25797	62265	0.22364	405429	0.06574
13742	0.46953	32718	0.26526	62044	0.22987	403990	0.06629
13693	0.47856	32602	0.27268	61824	0.23623	402557	0.06685
13645	0.48762	32486	0.28025	61604	0.2427	401128	0.06742
13596	0.49673	32371	0.28796	61386	0.2493	399705	0.068
13548	0.50586	32256	0.2958	61168	0.25603	398286	0.06861
13500	0.51503	32141	0.30378	60951	0.26287	396873	0.06922
13452	0.52423	32027	0.31189	60734	0.26985	395464	0.06986
13404	0.53344	31914	0.32013	60519	0.27695	394061	0.0705
13357	0.54269	31800	0.32849	60304	0.28417	392662	0.07117
13309	0.55195	31687	0.33698	60090	0.29151	391269	0.07185
13262	0.56122	31575	0.34559	59877	0.29897	389880	0.07255
13215	0.57051	31463	0.35431	59664	0.30656	388497	0.07327
13168	0.5798	31351	0.36315	59453	0.31427	387118	0.07401
13121	0.58909	31240	0.3721	59242	0.32209	385744	0.07477
13075	0.59838	31129	0.38117	59031	0.33003	384375	0.07555
13028	0.60766	31019	0.39035	58822	0.33808	383011	0.07635
12982	0.61692	30909	0.39964	58613	0.34624	381652	0.07718
12936	0.62618	30799	0.40904	58405	0.35452	380298	0.07802
12890	0.63541	30690	0.41854	58198	0.36291	378948	0.0789
12844	0.64461	30581	0.42814	57991	0.37141	377603	0.0798
12799	0.65379	30472	0.43785	57786	0.38003	376263	0.08072
12753	0.66294	30364	0.44765	57581	0.38875	374928	0.08167
12708	0.67204	30256	0.45754	57376	0.39757	373597	0.08265
12663	0.6811	30149	0.46751	57173	0.40649	372271	0.08365
12618	0.69011	30042	0.47756	56970	0.4155	370950	0.08468
12573	0.69907	29935	0.48768	56768	0.42459	369634	0.08574
12529	0.70797	29829	0.49787	56566	0.43374	368322	0.08683
12484	0.7168	29723	0.50812	56365	0.44296	367015	0.08795
12440	0.72557	29618	0.51842	56165	0.45223	365713	0.0891
12396	0.73426	29513	0.52876	55966	0.46157	364415	0.09028
12352	0.74287	29408	0.53915	55767	0.47097	363122	0.09149
12308	0.7514	29303	0.54957	55569	0.48044	361833	0.09273
12264	0.75984	29199	0.56002	55372	0.48998	360549	0.09401
12221	0.76819	29096	0.57049	55176	0.49959	359269	0.09532
12177	0.77644	28993	0.58098	54980	0.50926	357994	0.09667
12134	0.78459	28890	0.59149	54785	0.519	356724	0.09805
12091	0.79263	28787	0.60199	54590	0.52878	355458	0.09946
12048	0.80056	28685	0.6125	54397	0.53861	354196	0.10092
12005	0.80837	28583	0.623	54204	0.54847	352940	0.1024
11963	0.81606	28482	0.63348	54011	0.55835	351687	0.10393
11920	0.82363	28381	0.64394	53820	0.56824	350439	0.10549
11878	0.83106	28280	0.65438	53629	0.57815	349195	0.10709
11836	0.83837	28180	0.66478	53438	0.58806	347956	0.10873
11794	0.84554	28080	0.67514	53249	0.59797	346721	0.11041
11752	0.85259	27980	0.68545	53060	0.60788	345491	0.11213
11710	0.8595	27881	0.6957	52871	0.61779	344265	0.11389
11669	0.86628	27782	0.70589	52684	0.62768	343043	0.11568
11627	0.87292	27683	0.716	52497	0.63756	341826	0.11752
11586	0.87943	27585	0.72604	52310	0.64742	340613	0.1194
11545	0.8858	27487	0.73599	52125	0.65725	339404	0.12131
11504	0.89201	27389	0.74585	51940	0.66705	338199	0.12327
11463	0.89808	27292	0.7556	51755	0.67682	336999	0.12527
11422	0.90399	27195	0.76524	51572	0.68655	335803	0.12731
11382	0.90974	27099	0.77477	51389	0.69623	334611	0.12939
11341	0.91533	27003	0.78419	51206	0.70586	333424	0.13151
11301	0.92075	26907	0.79347	51025	0.71542	332241	0.13368
11261	0.92601	26811	0.80263	50844	0.72492	331062	0.13589
11221	0.93111	26716	0.81166	50663	0.73435	329887	0.13814
11181	0.93603	26621	0.82054	50483	0.74369	328716	0.14043
11142	0.94079	26527	0.82928	50304	0.75296	327550	0.14277
11102	0.94536	26433	0.83786	50126	0.76214	326387	0.14514
11063	0.94976	26339	0.84628	49948	0.77122	325229	0.14756
11023	0.95397	26246	0.85453	49771	0.7802	324075	0.15002
10984	0.958	26152	0.8626	49594	0.78908	322925	0.15253
10945	0.96185	26060	0.87049	49418	0.79784	321779	0.15508
10906	0.9655	25967	0.87819	49243	0.80649	320637	0.15766
10868	0.96897	25875	0.8857	49068	0.81501	319499	0.16029
10829	0.97225	25783	0.893	48894	0.82341	318365	0.16297
10791	0.97534	25692	0.9001	48720	0.83169	317235	0.16568
10752	0.97824	25600	0.90698	48547	0.83983	316109	0.16844
10714	0.98096	25510	0.91365	48375	0.84783	314988	0.17123
10676	0.98349	25419	0.9201	48203	0.85569	313870	0.17407
10638	0.98584	25329	0.92632	48032	0.86339	312756	0.17696
10601	0.98801	25239	0.93232	47862	0.87092	311646	0.17988
10563	0.99	25149	0.93807	47692	0.87827	310540	0.18285
10526	0.99181	25060	0.94359	47523	0.88544	309438	0.18586
10488	0.99343	24971	0.94887	47354	0.8924	308340	0.18891
10451	0.99488	24883	0.9539	47186	0.89917	307246	0.192
10414	0.99614	24794	0.95868	47019	0.90573	306155	0.19514
10377	0.99723	24706	0.9632	46852	0.91208	305069	0.19831
10340	0.99814	24619	0.96747	46685	0.91822	303986	0.20153
10303	0.99887	24531	0.97149	46520	0.92415	302907	0.20479
10267	0.99941	24444	0.97524	46355	0.92988	301832	0.20809
10230	0.99978	24357	0.97873	46190	0.93539	300761	0.21143
10194	0.99998	24271	0.98196	46026	0.9407	299694	0.21481
10158	1	24185	0.98492	45863	0.94581	298630	0.21823
10122	0.99984	24099	0.98761	45700	0.9507	297571	0.22169
10086	0.99951	24014	0.99004	45538	0.9554	296515	0.22519
10050	0.999	23928	0.99221	45376	0.95988	295462	0.22872
10014	0.99832	23843	0.9941	45215	0.96415	294414	0.2323
9979	0.99745	23759	0.99574	45055	0.96819	293369	0.23591
9944	0.99641	23674	0.9971	44895	0.972	292328	0.23956
9908	0.9952	23590	0.99821	44736	0.97558	291290	0.24325
9873	0.99382	23507	0.99905	44577	0.97891	290257	0.24698
9838	0.99227	23423	0.99963	44419	0.982	289227	0.25074
9803	0.99056	23340	0.99995	44261	0.98484	288200	0.25453
9768	0.98869	23257	1	44104	0.98743	287177	0.25837
9734	0.98666	23175	0.9998	43947	0.98978	286158	0.26223
9699	0.98449	23093	0.99933	43791	0.99188	285143	0.26613
9665	0.98217	23011	0.99861	43636	0.99373	284131	0.27007
9630	0.9797	22929	0.99765	43481	0.99534	283123	0.27403
9596	0.97708	22848	0.99643	43327	0.99671	282118	0.27804
9562	0.97433	22766	0.99496	43173	0.99785	281117	0.28207
9528	0.97144	22686	0.99325	43020	0.99875	280119	0.28614
9494	0.9684	22605	0.9913	42867	0.9994	279125	0.29025
9461	0.96522	22525	0.98911	42715	0.99982	278134	0.29438
9427	0.96191	22445	0.98668	42564	1	277147	0.29855
9394	0.95846	22365	0.98402	42412	0.99994	276164	0.30275
9360	0.95488	22286	0.98113	42262	0.99963	275184	0.30699
9327	0.95118	22207	0.97802	42112	0.99909	274207	0.31125
9294	0.94734	22128	0.97469	41963	0.99831	273234	0.31555
9261	0.94339	22050	0.97115	41814	0.99729	272264	0.31988
9228	0.9393	21971	0.9674	41665	0.99603	271298	0.32423
9195	0.93511	21893	0.96345	41517	0.99455	270335	0.32862
9163	0.93079	21816	0.95931	41370	0.99284	269376	0.33304
9130	0.92636	21738	0.95497	41223	0.99091	268420	0.33748
9098	0.92182	21661	0.95045	41077	0.98876	267467	0.34195
9066	0.91718	21584	0.94575	40931	0.9864	266518	0.34645
9033	0.91243	21508	0.94087	40786	0.98382	265572	0.35098
9001	0.90758	21431	0.93582	40641	0.98104	264630	0.35553
8969	0.90264	21355	0.93061	40497	0.97804	263691	0.36011
8938	0.89761	21279	0.92524	40353	0.97486	262755	0.36471
8906	0.89251	21204	0.91971	40210	0.97147	261823	0.36934
8874	0.88732	21129	0.91403	40067	0.96789	260893	0.37399
8843	0.88207	21054	0.90822	39925	0.96413	259968	0.37867
8811	0.87674	20979	0.90227	39783	0.96018	259045	0.38337
8780	0.87135	20904	0.89619	39642	0.95606	258126	0.38809
8749	0.86591	20830	0.88999	39502	0.95176	257210	0.39284
8718	0.86041	20756	0.88368	39361	0.9473	256297	0.39762
8687	0.85485	20683	0.87725	39222	0.94267	255387	0.40242
8656	0.84925	20609	0.87073	39082	0.9379	254481	0.40724
8625	0.8436	20536	0.8641	38944	0.93296	253578	0.41208
8595	0.8379	20463	0.85738	38806	0.92789	252678	0.41695
8564	0.83215	20391	0.85057	38668	0.92268	251781	0.42184
8534	0.82634	20318	0.84367	38531	0.91733	250888	0.42674
8504	0.82048	20246	0.83671	38394	0.91184	249997	0.43167
8473	0.81456	20174	0.82968	38258	0.90623	249110	0.43662
8443	0.80859	20103	0.82259	38122	0.9005	248226	0.44159
8413	0.80258	20031	0.81545	37987	0.89465	247345	0.44657
8384	0.79651	19960	0.80826	37852	0.88869	246468	0.45157
8354	0.7904	19889	0.80103	37717	0.88263	245593	0.45659
8324	0.78425	19819	0.79377	37584	0.87646	244721	0.46162
8295	0.77807	19749	0.78647	37450	0.8702	243853	0.46668
8265	0.77186	19678	0.77915	37317	0.86386	242987	0.47174
8236	0.76561	19609	0.77179	37185	0.85744	242125	0.47682
8207	0.75933	19539	0.76441	37053	0.85093	241266	0.48192
8177	0.75304	19470	0.75701	36921	0.84435	240410	0.48703
8148	0.74672	19401	0.74958	36790	0.83771	239557	0.49217
8119	0.74039	19332	0.74213	36660	0.831	238706	0.49731
8091	0.73405	19263	0.73468	36530	0.82423	237859	0.50247
8062	0.7277	19195	0.72721	36400	0.81739	237015	0.50764
8033	0.72134	19127	0.71973	36271	0.81051	236174	0.51283
8005	0.71498	19059	0.71226	36142	0.80358	235336	0.51803
7976	0.70861	18991	0.70479	36014	0.79661	234501	0.52324
7948	0.70224	18924	0.69733	35886	0.7896	233669	0.52847
7920	0.69587	18857	0.68988	35759	0.78256	232839	0.53371
7892	0.68951	18790	0.68245	35632	0.77549	232013	0.53896
7864	0.68314	18723	0.67503	35505	0.7684	231190	0.54422
7836	0.67678	18657	0.66765	35379	0.76129	230369	0.54949
7808	0.67043	18590	0.66028	35254	0.75416	229552	0.55476
7780	0.66408	18524	0.65295	35129	0.74702	228737	0.56006
7753	0.65774	18459	0.64565	35004	0.73987	227925	0.56535
7725	0.6514	18393	0.63838	34880	0.73272	227116	0.57066
7698	0.64507	18328	0.63115	34756	0.72556	226310	0.57598
7671	0.63875	18263	0.62396	34633	0.71841	225507	0.5813
7643	0.63243	18198	0.6168	34510	0.71127	224707	0.58664
7616	0.62613	18133	0.60969	34387	0.70413	223910	0.59198
7589	0.61984	18069	0.60262	34265	0.69701	223115	0.59732
7562	0.61356	18005	0.59559	34144	0.68989	222323	0.60268
7535	0.60731	17941	0.58861	34023	0.6828	221534	0.60804
7509	0.60109	17877	0.58168	33902	0.67572	220748	0.6134
7482	0.59489	17814	0.57479	33781	0.66867	219965	0.61877
7455	0.58871	17751	0.56796	33662	0.66164	219184	0.62414
7429	0.58257	17688	0.56118	33542	0.65464	218406	0.62951
7403	0.57647	17625	0.55445	33423	0.64767	217631	0.63488
7376	0.57039	17562	0.54778	33304	0.64073	216859	0.64025
7350	0.56434	17500	0.54116	33186	0.63381	216089	0.64562
7324	0.55833	17438	0.5346	33069	0.62694	215322	0.65099
7298	0.55234	17376	0.5281	32951	0.6201	214558	0.65637
7272	0.5464	17314	0.52166	32834	0.61329	213797	0.66173
7246	0.54048	17253	0.51527	32718	0.60652	213038	0.6671
7221	0.5346	17192	0.50895	32602	0.59979	212282	0.67247
7195	0.52876	17131	0.50268	32486	0.5931	211529	0.67783
7169	0.52296	17070	0.49648	32371	0.58645	210778	0.68319
7144	0.51719	17009	0.49033	32256	0.57984	210030	0.68855
7119	0.51146	16949	0.48424	32141	0.57327	209285	0.6939
7093	0.50577	16889	0.47821	32027	0.56674	208542	0.69924
7068	0.50012	16829	0.47225	31914	0.56026	207802	0.70458
7043	0.4945	16769	0.46635	31800	0.55382	207064	0.70992
7018	0.48893	16710	0.4605	31687	0.54743	206330	0.71525
6993	0.48339	16650	0.45472	31575	0.54109	205597	0.72058
6968	0.4779	16591	0.44901	31463	0.5348	204868	0.72589
6944	0.47244	16532	0.44335	31351	0.52856	204141	0.7312
6919	0.46701	16474	0.43776	31240	0.52237	203416	0.7365
6894	0.46162	16415	0.43223	31129	0.51623	202694	0.74179
6870	0.45627	16357	0.42676	31019	0.51014	201975	0.74707
6846	0.45096	16299	0.42135	30909	0.5041	201258	0.75233
6821	0.44568	16241	0.41601	30799	0.4981	200544	0.75757
6797	0.44044	16183	0.41072	30690	0.49216	199832	0.7628
6773	0.43525	16126	0.4055	30581	0.48627	199123	0.768
6749	0.43009	16069	0.40033	30472	0.48042	198416	0.77319
6725	0.42499	16012	0.39522	30364	0.47462	197712	0.77835
6701	0.41993	15955	0.39018	30256	0.46888	197011	0.78348
6677	0.41492	15898	0.3852	30149	0.46319	196312	0.7886
6654	0.40996	15842	0.38028	30042	0.45755	195615	0.79369
6630	0.40505	15786	0.37541	29935	0.45197	194921	0.79876
6607	0.40019	15730	0.37061	29829	0.44645	194229	0.8038
6583	0.39538	15674	0.36587	29723	0.44099	193540	0.80881
6560	0.39063	15618	0.36118	29618	0.43559	192853	0.8138
6536	0.38592	15563	0.35655	29513	0.43024	192168	0.81876
6513	0.38126	15508	0.35197	29408	0.42495	191486	0.82369
6490	0.37664	15453	0.34745	29303	0.41972	190807	0.82858
6467	0.37206	15398	0.34297	29199	0.41454	190130	0.83344
6444	0.36753	15343	0.33854	29096	0.4094	189455	0.83826
6421	0.36303	15289	0.33416	28993	0.40432	188783	0.84305
6398	0.35856	15234	0.32982	28890	0.39929	188113	0.84779
6376	0.35414	15180	0.32553	28787	0.3943	187445	0.85249
6353	0.34974	15126	0.32128	28685	0.38937	186780	0.85715
6331	0.34539	15073	0.31708	28583	0.38448	186117	0.86175
6308	0.34108	15019	0.31292	28482	0.37964	185457	0.86631
6286	0.3368	14966	0.30882	28381	0.37484	184798	0.87081
6263	0.33257	14913	0.30476	28280	0.37009	184143	0.87526
6241	0.32839	14860	0.30074	28180	0.36538	183489	0.87965
6219	0.32425	14807	0.29678	28080	0.36071	182838	0.88398
6197	0.32015	14755	0.29286	27980	0.35609	182189	0.88826
6175	0.3161	14702	0.289	27881	0.35152	181543	0.89247
6153	0.3121	14650	0.28518	27782	0.34698	180898	0.89663
6131	0.30814	14598	0.28141	27683	0.3425	180256	0.90071
6109	0.30422	14546	0.27769	27585	0.33805	179617	0.90474
6088	0.30034	14495	0.27401	27487	0.33365	178979	0.9087
6066	0.2965	14443	0.27038	27389	0.3293	178344	0.91259
6045	0.29269	14392	0.2668	27292	0.325	177711	0.91642
6023	0.28892	14341	0.26326	27195	0.32075	177081	0.92017
6002	0.28519	14290	0.25976	27099	0.31654	176452	0.92385
5981	0.28149	14239	0.2563	27003	0.31238	175826	0.92746
5959	0.27783	14189	0.25289	26907	0.30827	175202	0.93099
5938	0.2742	14138	0.24952	26811	0.30421	174580	0.93444
5917	0.27063	14088	0.24619	26716	0.30019	173961	0.93781
5896	0.26709	14038	0.2429	26621	0.29621	173343	0.9411
5875	0.2636	13988	0.23964	26527	0.29228	172728	0.9443
5854	0.26015	13939	0.23642	26433	0.28839	172115	0.94742
5834	0.25674	13889	0.23324	26339	0.28455	171504	0.95045
5813	0.25336	13840	0.23009	26246	0.28074	170896	0.9534
5792	0.25003	13791	0.22698	26152	0.27697	170289	0.95625
5772	0.24673	13742	0.22391	26060	0.27325	169685	0.95901
5751	0.24346	13693	0.22086	25967	0.26957	169083	0.96169
5731	0.24023	13645	0.21786	25875	0.26593	168483	0.96428
5710	0.23704	13596	0.21488	25783	0.26233	167885	0.96678
5690	0.23388	13548	0.21195	25692	0.25878	167289	0.96919
5670	0.23076	13500	0.20905	25600	0.25527	166695	0.97151
5650	0.22767	13452	0.20618	25510	0.25181	166104	0.97373
5630	0.22462	13404	0.20334	25419	0.24839	165514	0.97587
5610	0.22161	13357	0.20054	25329	0.24502	164927	0.97791
5590	0.21863	13309	0.19776	25239	0.24169	164342	0.97987
5570	0.21568	13262	0.19502	25149	0.23839	163758	0.98172
5550	0.21276	13215	0.19231	25060	0.23514	163177	0.98349
5531	0.20988	13168	0.18962	24971	0.23192	162598	0.98515
5511	0.20702	13121	0.18697	24883	0.22874	162021	0.98673
5491	0.2042	13075	0.18435	24794	0.2256	161446	0.98821
5472	0.20139	13028	0.18176	24706	0.22248	160873	0.98961
5452	0.19862	12982	0.1792	24619	0.21941	160302	0.99091
5433	0.19587	12936	0.17668	24531	0.21636	159733	0.99212
5414	0.19315	12890	0.17419	24444	0.21335	159167	0.99324
5395	0.19046	12844	0.17173	24357	0.21037	158602	0.99427
5375	0.18779	12799	0.16931	24271	0.20743	158039	0.99522
5356	0.18517	12753	0.16691	24185	0.20453	157478	0.99608
5337	0.18257	12708	0.16455	24099	0.20166	156919	0.99685
5318	0.18001	12663	0.16221	24014	0.19883	156362	0.99753
5300	0.17749	12618	0.1599	23928	0.19605	155807	0.99814
5281	0.175	12573	0.15762	23843	0.19329	155254	0.99866
5262	0.17255	12529	0.15536	23759	0.19058	154703	0.99909
5243	0.17012	12484	0.15313	23674	0.1879	154154	0.99944
5225	0.16773	12440	0.15094	23590	0.18525	153607	0.99971
5206	0.16535	12396	0.14877	23507	0.18264	153062	0.99988
5188	0.16301	12352	0.14663	23423	0.18006	152519	0.99999
5169	0.16068	12308	0.14453	23340	0.17752	151978	1
5151	0.15838	12264	0.14245	23257	0.17501	151438	0.99993
5133	0.1561	12221	0.1404	23175	0.17254	150901	0.99979
5114	0.15384	12177	0.13838	23093	0.1701	150366	0.99956
5096	0.15159	12134	0.13639	23011	0.1677	149832	0.99925
5078	0.14937	12091	0.13442	22929	0.16534	149300	0.99887
5060	0.14717	12048	0.13247	22848	0.16301	148770	0.99841
5042	0.145	12005	0.13055	22766	0.16072	148242	0.99788
5024	0.14285	11963	0.12865	22686	0.15846	147716	0.99727
5006	0.14072	11920	0.12678	22605	0.15623	147192	0.99659
4989	0.13863	11878	0.12493	22525	0.15404	146670	0.99583
4971	0.13657	11836	0.12311	22445	0.15189	146149	0.995
4953	0.13453	11794	0.12131	22365	0.14976	145631	0.9941
4936	0.13253	11752	0.11954	22286	0.14767	145114	0.99313
4918	0.13056	11710	0.11779	22207	0.14561	144599	0.9921
4901	0.12861	11669	0.11607	22128	0.14357	144086	0.991
4883	0.1267	11627	0.11437	22050	0.14157	143574	0.98983
4866	0.12482	11586	0.1127	21971	0.13959	143065	0.9886
4849	0.12297	11545	0.11105	21893	0.13764	142557	0.9873
4832	0.12115	11504	0.10942	21816	0.13571	142051	0.98594
4814	0.11934	11463	0.10782	21738	0.13381	141547	0.98451
4797	0.11756	11422	0.10624	21661	0.13193	141045	0.98301
4780	0.1158	11382	0.10468	21584	0.13009	140544	0.98145
4763	0.11405	11341	0.10314	21508	0.12827	140045	0.97983
4746	0.1123	11301	0.10162	21431	0.12647	139548	0.97814
4730	0.11057	11261	0.10013	21355	0.12471	139053	0.97639
4713	0.10885	11221	0.09865	21279	0.12298	138560	0.97458
4696	0.10715	11181	0.0972	21204	0.12127	138068	0.97271
4679	0.10547	11142	0.09578	21129	0.1196	137578	0.97078
4663	0.10383	11102	0.09438	21054	0.11796	137090	0.96879
4646	0.10223	11063	0.093	20979	0.11634	136603	0.96674
4630	0.10067	11023	0.09164	20904	0.11475	136118	0.96464
4613	0.09916	10984	0.0903	20830	0.11319	135635	0.96249
4597	0.09769	10945	0.08899	20756	0.11166	135154	0.96028
4581	0.09626	10906	0.08769	20683	0.11014	134674	0.95802
4564	0.09485	10868	0.08641	20609	0.10865	134197	0.95571
4548	0.09347	10829	0.08514	20536	0.10717	133720	0.95334
4532	0.09211	10791	0.0839	20463	0.10571	133246	0.95093
4516	0.09075	10752	0.08268	20391	0.10426	132773	0.94846
4500	0.08941	10714	0.08148	20318	0.10284	132302	0.94595
4484	0.08807	10676	0.0803	20246	0.10142	131832	0.94339
4468	0.08674	10638	0.07914	20174	0.10003	131364	0.94079
4452	0.08542	10601	0.078	20103	0.09865	130898	0.93813
4436	0.08412	10563	0.07689	20031	0.0973	130434	0.93543
4421	0.08284	10526	0.07579	19960	0.09596	129971	0.93269
4405	0.08158	10488	0.07471	19889	0.09465	129509	0.9299
4389	0.08034	10451	0.07365	19819	0.09336	129050	0.92707
4374	0.07913	10414	0.0726	19749	0.09209	128592	0.92419
4358	0.07793	10377	0.07157	19678	0.09084	128136	0.92127
4343	0.07675	10340	0.07056	19609	0.08962	127681	0.91831
4327	0.07559	10303	0.06956	19539	0.08842	127228	0.9153
4312	0.07444	10267	0.06858	19470	0.08724	126776	0.91225
4297	0.07331	10230	0.06761	19401	0.08608	126326	0.90915
4281	0.07218	10194	0.06665	19332	0.08494	125878	0.90602
4266	0.07107	10158	0.06571	19263	0.08381	125431	0.90284
4251	0.06997	10122	0.06478	19195	0.0827	124986	0.89961
4236	0.06887	10086	0.06386	19127	0.08162	124543	0.89634
4221	0.06779	10050	0.06296	19059	0.08055	124101	0.89303
4206	0.06671	10014	0.06207	18991	0.0795	123660	0.88967
4191	0.06565	9979	0.0612	18924	0.07846	123221	0.88627
4176	0.0646	9944	0.06034	18857	0.07745	122784	0.88282
4161	0.06356	9908	0.05949	18790	0.07646	122348	0.87933
4147	0.06253	9873	0.05866	18723	0.07548	121914	0.87579
4132	0.06151	9838	0.05785	18657	0.07451	121481	0.8722
4117	0.06051	9803	0.05705	18590	0.07356	121050	0.86856
4103	0.05952	9768	0.05627	18524	0.07262	120621	0.86488
4088	0.05855	9734	0.05549	18459	0.07169	120193	0.86114
4074	0.05759	9699	0.05474	18393	0.07077	119766	0.85736
4059	0.05664	9665	0.05399	18328	0.06987	119341	0.85353
4045	0.05571	9630	0.05325	18263	0.06898	118918	0.84964
4030	0.0548	9596	0.05253	18198	0.0681	118496	0.84571
4016	0.05391	9562	0.05181	18133	0.06723	118075	0.84173
4002	0.05304	9528	0.0511	18069	0.06638	117656	0.8377
3988	0.05218	9494	0.05041	18005	0.06554	117239	0.83362
3973	0.05133	9461	0.04972	17941	0.06472	116822	0.82949
3959	0.05049	9427	0.04904	17877	0.0639	116408	0.82532
3945	0.04966	9394	0.04837	17814	0.0631	115995	0.8211
3931	0.04883	9360	0.0477	17751	0.06231	115583	0.81683
3917	0.04801	9327	0.04705	17688	0.06152	115173	0.81252
3903	0.04719	9294	0.04641	17625	0.06074	114764	0.80816
3890	0.04638	9261	0.04577	17562	0.05998	114357	0.80377
3876	0.04559	9228	0.04515	17500	0.05922	113951	0.79933
3862	0.0448	9195	0.04454	17438	0.05847	113547	0.79485
3848	0.04404	9163	0.04393	17376	0.05772	113144	0.79034
3835	0.04329	9130	0.04334	17314	0.05699	112742	0.78579
3821	0.04257	9098	0.04276	17253	0.05627	112342	0.7812
3807	0.04187	9066	0.04219	17192	0.05557	111943	0.77658
3794	0.04119	9033	0.04163	17131	0.05487	111546	0.77192
3780	0.04053	9001	0.04108	17070	0.05419	111150	0.76724
3767	0.03989	8969	0.04054	17009	0.05351	110756	0.76253
3754	0.03925	8938	0.04	16949	0.05285	110363	0.75779
3740	0.03863	8906	0.03947	16889	0.0522	109971	0.75303
3727	0.03801	8874	0.03895	16829	0.05156	109581	0.74824
3714	0.03739	8843	0.03844	16769	0.05093	109192	0.74344
3701	0.03677	8811	0.03793	16710	0.0503	108805	0.73862
3688	0.03615	8780	0.03743	16650	0.04968	108418	0.73378
3674	0.03554	8749	0.03694	16591	0.04906	108034	0.72893
3661	0.03492	8718	0.03646	16532	0.04845	107650	0.72407
3648	0.0343	8687	0.03598	16474	0.04784	107268	0.71921
3635	0.0337	8656	0.03551	16415	0.04724	106888	0.71433
3623	0.0331	8625	0.03505	16357	0.04664	106508	0.70946
3610	0.03251	8595	0.0346	16299	0.04605	106130	0.70458
3597	0.03193	8564	0.03416	16241	0.04546	105754	0.69971
3584	0.03137	8534	0.03372	16183	0.04488	105378	0.69483
3571	0.03082	8504	0.03328	16126	0.04432	105004	0.68997
3559	0.03029	8473	0.03286	16069	0.04376	104632	0.68511
3546	0.02977	8443	0.03243	16012	0.04321	104260	0.68026
3534	0.02927	8413	0.03201	15955	0.04268	103890	0.67541
3521	0.02877	8384	0.0316	15898	0.04216	103522	0.67058
3508	0.02829	8354	0.03119	15842	0.04167	103154	0.66575
3496	0.02781	8324	0.03078	15786	0.04118	102788	0.66094
3484	0.02734	8295	0.03038	15730	0.04071	102423	0.65615
3471	0.02689	8265	0.02998	15674	0.04025	102060	0.65137
3459	0.02644	8236	0.02959	15618	0.03978	101698	0.6466
3447	0.02599	8207	0.0292	15563	0.03931	101337	0.64185
3434	0.02556	8177	0.02882	15508	0.03883	100977	0.63713
3422	0.02513	8148	0.02844	15453	0.03834	100619	0.63243
3410	0.02471	8119	0.02807	15398	0.03785	100262	0.62774
3398	0.02429	8091	0.0277	15343	0.03734	99906	0.62308
3386	0.02388	8062	0.02734	15289	0.03684	99551	0.61845
3374	0.02347	8033	0.02699	15234	0.03635	99198	0.61384
3362	0.02306	8005	0.02664	15180	0.03586	98846	0.60926
3350	0.02265	7976	0.02629	15126	0.0354	98495	0.6047
3338	0.02224	7948	0.02596	15073	0.03494	98146	0.60017
3326	0.02183	7920	0.02562	15019	0.03451	97798	0.59566
3314	0.02142	7892	0.02529	14966	0.03408	97450	0.59119
3303	0.02102	7864	0.02497	14913	0.03367	97105	0.58674
3291	0.02063	7836	0.02464	14860	0.03326	96760	0.58231
3279	0.02024	7808	0.02432	14807	0.03286	96417	0.57792
3268	0.01987	7780	0.02401	14755	0.03247	96074	0.57355
3256	0.01952	7753	0.0237	14702	0.03208	95734	0.56921
3244	0.01919	7725	0.02339	14650	0.03169	95394	0.56489
3233	0.01887	7698	0.02309	14598	0.03131	95055	0.56059
3221	0.01856	7671	0.02279	14546	0.03094	94718	0.55633
3210	0.01827	7643	0.0225	14495	0.03057	94382	0.55209
3199	0.01797	7616	0.02221	14443	0.03021	94047	0.54787
3187	0.01769	7589	0.02192	14392	0.02985	93713	0.54368
3176	0.0174	7562	0.02164	14341	0.0295	93381	0.53952
3165	0.0171	7535	0.02137	14290	0.02915	93049	0.53538
3153	0.0168	7509	0.02109	14239	0.0288	92719	0.53126
3142	0.0165	7482	0.02082	14189	0.02845	92390	0.52718
3131	0.01619	7455	0.02055	14138	0.02811	92062	0.52312
3120	0.01588	7429	0.02027	14088	0.02777	91735	0.51909
3109	0.01556	7403	0.02	14038	0.02744	91410	0.51509
3098	0.01525	7376	0.01973	13988	0.0271	91085	0.51112
3087	0.01493	7350	0.01947	13939	0.02677	90762	0.50717
3076	0.01462	7324	0.0192	13889	0.02644	90440	0.50324
3065	0.01432	7298	0.01894	13840	0.02612	90119	0.49935
3054	0.01402	7272	0.01867	13791	0.02579	89799	0.49548
3043	0.01372	7246	0.01841	13742	0.02547	89481	0.49164
3033	0.01343	7221	0.01816	13693	0.02515	89163	0.48782
3022	0.01315	7195	0.0179	13645	0.02483	88847	0.48403
3011	0.01287	7169	0.01765	13596	0.02451	88531	0.48026
3000	0.01259	7144	0.0174	13548	0.02419	88217	0.47652
2990	0.01232	7119	0.01716	13500	0.02388	87904	0.4728
2979	0.01206	7093	0.01692	13452	0.02356	87592	0.4691
2969	0.0118	7068	0.01668	13404	0.02325	87281	0.46543
2958	0.01156	7043	0.01644	13357	0.02293	86971	0.46177
2947	0.01132	7018	0.0162	13309	0.02262	86663	0.45814
2937	0.01109	6993	0.01597	13262	0.02231	86355	0.45453
2927	0.01088	6968	0.01573	13215	0.022	86049	0.45094
2916	0.01067	6944	0.0155	13168	0.0217	85743	0.44738
2906	0.01047	6919	0.01527	13121	0.0214	85439	0.44383
2896	0.01028	6894	0.01504	13075	0.0211	85136	0.4403
2885	0.01009	6870	0.01481	13028	0.02081	84834	0.4368
2875	0.0099	6846	0.01459	12982	0.02052	84533	0.43331
2865	0.00972	6821	0.01437	12936	0.02023	84233	0.42985
2855	0.00954	6797	0.01415	12890	0.01995	83934	0.42641
2845	0.00936	6773	0.01394	12844	0.01966	83636	0.42298
2834	0.00918	6749	0.01373	12799	0.01938	83339	0.41958
2824	0.00901	6725	0.01353	12753	0.01909	83043	0.4162
2814	0.00884	6701	0.01332	12708	0.01881	82749	0.41284
2804	0.00867	6677	0.01312	12663	0.01852	82455	0.4095
2794	0.00851	6654	0.01292	12618	0.01824	82162	0.40618
2784	0.00835	6630	0.01273	12573	0.01797	81871	0.40288
2775	0.0082	6607	0.01253	12529	0.0177	81580	0.3996
2765	0.00806	6583	0.01234	12484	0.01744	81291	0.39634
2755	0.00792	6560	0.01214	12440	0.01719	81002	0.39309
2745	0.00779	6536	0.01195	12396	0.01695	80715	0.38987
2735	0.00766	6513	0.01176	12352	0.01671	80428	0.38667
2726	0.00753	6490	0.01157	12308	0.01648	80143	0.38348
2716	0.00741	6467	0.01138	12264	0.01626	79859	0.38031
2706	0.00729	6444	0.01119	12221	0.01604	79575	0.37716
2697	0.00718	6421	0.01101	12177	0.01582	79293	0.37402
2687	0.00706	6398	0.01083	12134	0.0156	79011	0.37091
2678	0.00695	6376	0.01066	12091	0.01538	78731	0.36781
2668	0.00684	6353	0.01048	12048	0.01517	78452	0.36472
2659	0.00672	6331	0.01031	12005	0.01494	78173	0.36166
2649	0.0066	6308	0.01015	11963	0.01472	77896	0.3586
2640	0.00646	6286	0.00998	11920	0.0145	77619	0.35556
2630	0.00632	6263	0.00981	11878	0.01428	77344	0.35254
2621	0.00617	6241	0.00965	11836	0.01405	77069	0.34953
2612	0.006	6219	0.00949	11794	0.01383	76796	0.34654
2603	0.00583	6197	0.00932	11752	0.01361	76523	0.34356
2593	0.00566	6175	0.00916	11710	0.01338	76252	0.34059
2584	0.00549	6153	0.009	11669	0.01316	75981	0.33764
2575	0.00531	6131	0.00884	11627	0.01295	75712	0.33471
2566	0.00513	6109	0.00868	11586	0.01273	75443	0.33178
2557	0.00494	6088	0.00852	11545	0.01251	75175	0.32888
2548	0.00475	6066	0.00836	11504	0.0123	74908	0.32598
2539	0.00456	6045	0.0082	11463	0.01208	74642	0.3231
2530	0.00438	6023	0.00804	11422	0.01187	74378	0.32024
2521	0.0042	6002	0.00788	11382	0.01166	74114	0.31739
2512	0.00403	5981	0.00772	11341	0.01145	73851	0.31456
2503	0.00388	5959	0.00756	11301	0.01124	73589	0.31174
2494	0.00374	5938	0.0074	11261	0.01104	73327	0.30894
2485	0.00363	5917	0.00724	11221	0.01083	73067	0.30616
2476	0.00354	5896	0.00708	11181	0.01063	72808	0.30339
2467	0.00347	5875	0.00692	11142	0.01044	72549	0.30063
2459	0.0034	5854	0.00676	11102	0.01024	72292	0.29789
2450	0.00335	5834	0.00661	11063	0.01004	72035	0.29516
2441	0.0033	5813	0.00646	11023	0.00985	71780	0.29245
2433	0.00324	5792	0.00632	10984	0.00965	71525	0.28975
2424	0.00318	5772	0.00618	10945	0.00946	71271	0.28707
2415	0.00311	5751	0.00605	10906	0.00927	71018	0.28441
2407	0.00303	5731	0.00592	10868	0.00907	70766	0.28176
2398	0.00293	5710	0.0058	10829	0.00888	70515	0.27912
2390	0.00282	5690	0.00567	10791	0.00869	70265	0.2765
2381	0.0027	5670	0.00556	10752	0.0085	70016	0.2739
2373	0.00257	5650	0.00544	10714	0.00831	69767	0.27131
2364	0.00243	5630	0.00533	10676	0.00812	69519	0.26873
2356	0.0023	5610	0.00522	10638	0.00793	69273	0.26617
2348	0.00217	5590	0.00511	10601	0.00773	69027	0.26362
2339	0.00207	5570	0.005	10563	0.00754	68782	0.26108
2331	0.00199	5550	0.00489	10526	0.00734	68538	0.25856
2323	0.00193	5531	0.00478	10488	0.00715	68295	0.25605
2314	0.00189	5511	0.00467	10451	0.00696	68052	0.25355
2306	0.00186	5491	0.00456	10414	0.00677	67811	0.25107
2298	0.00184	5472	0.00445	10377	0.00659	67570	0.24861
2290	0.00182	5452	0.00434	10340	0.00641	67330	0.24616
2282	0.00179	5433	0.00423	10303	0.00623	67091	0.24372
2274	0.00176	5414	0.00412	10267	0.00605	66853	0.2413
2266	0.00172	5395	0.00401	10230	0.00588	66616	0.23889
2258	0.00167	5375	0.0039	10194	0.00571	66380	0.2365
2250	0.00162	5356	0.0038	10158	0.00554	66144	0.23412
2242	0.00157	5337	0.0037			65909	0.23176
2234	0.00151	5318	0.0036			65675	0.22941
2226	0.00145	5300	0.00351			65442	0.22708
2218	0.00139	5281	0.00342			65210	0.22476
2210	0.00132	5262	0.00333			64979	0.22246
2202	0.00126	5243	0.00324			64748	0.22017
2194	0.0012	5225	0.00315			64518	0.2179
2186	0.00114	5206	0.00306			64289	0.21565
2179	0.00108	5188	0.00296			64061	0.21342
2171	0.00102	5169	0.00287			63834	0.2112
2163	0.000972508	5151	0.00278			63607	0.20901
2156	0.000925213	5133	0.00268			63382	0.20682
2148	0.000879379	5114	0.00259			63157	0.20466
2140	0.000836438	5096	0.00249			62933	0.20251
2133	0.000794196	5078	0.0024			62709	0.20038
2125	0.000753448	5060	0.00231			62487	0.19827
2118	0.000712541	5042	0.00223			62265	0.19618
2110	0.000670998	5024	0.00215			62044	0.1941
		5006	0.00208			61824	0.19204
		4989	0.00201			61604	0.19
		4971	0.00194			61386	0.18798
		4953	0.00187			61168	0.18597
		4936	0.00181			60951	0.18399
		4918	0.00174			60734	0.18202
		4901	0.00168			60519	0.18008
		4883	0.00162			60304	0.17815
		4866	0.00156			60090	0.17624
		4849	0.0015			59877	0.17436
		4832	0.00144			59664	0.17249
		4814	0.00138			59453	0.17064
		4797	0.00132			59242	0.16881
		4780	0.00126			59031	0.167
		4763	0.0012			58822	0.16521
		4746	0.00114			58613	0.16344
						58405	0.16169
						58198	0.15995
						57991	0.15824
						57786	0.15654
						57581	0.15486
						57376	0.1532
						57173	0.15156
						56970	0.14994
						56768	0.14834
						56566	0.14676
						56365	0.1452
						56165	0.14366
						55966	0.14214
						55767	0.14064
						55569	0.13915
						55372	0.13769
						55176	0.13625
						54980	0.13482
						54785	0.13342
						54590	0.13203
						54397	0.13066
						54204	0.12931
						54011	0.12798
						53820	0.12666
						53629	0.12537
						53438	0.12409
						53249	0.12283
						53060	0.12158
						52871	0.12036
						52684	0.11915
						52497	0.11796
						52310	0.11678
						52125	0.11562
						51940	0.11448
						51755	0.11335
						51572	0.11224
						51389	0.11115
						51206	0.11007
						51025	0.109
						50844	0.10795
						50663	0.10692
						50483	0.10589
						50304	0.10488
						50126	0.10389
						49948	0.1029
						49771	0.10193
						49594	0.10098
						49418	0.10003
						49243	0.09909
						49068	0.09817
						48894	0.09726
						48720	0.09636
						48547	0.09548
						48375	0.0946
						48203	0.09374
						48032	0.09288
						47862	0.09204
						47692	0.09121
						47523	0.09039
						47354	0.08958
						47186	0.08877
						47019	0.08798
						46852	0.0872
						46685	0.08642
						46520	0.08566
						46355	0.0849
						46190	0.08416
						46026	0.08342
						45863	0.08269
						45700	0.08197
						45538	0.08125
						45376	0.08055
						45215	0.07985
						45055	0.07916
						44895	0.07848
						44736	0.0778
						44577	0.07714
						44419	0.07647
						44261	0.07582
						44104	0.07517
						43947	0.07453
						43791	0.07389
						43636	0.07327
						43481	0.07264
						43327	0.07203
						43173	0.07141
						43020	0.07081
						42867	0.07021
						42715	0.06962
						42564	0.06903
						42412	0.06845
						42262	0.06787
						42112	0.0673
						41963	0.06674
						41814	0.06617
						41665	0.06562
						41517	0.06506
						41370	0.06451
						41223	0.06397
						41077	0.06343
						40931	0.06289
						40786	0.06236
						40641	0.06183
						40497	0.06131
						40353	0.06079
						40210	0.06027
						40067	0.05976
						39925	0.05925
						39783	0.05874
						39642	0.05824
						39502	0.05774
						39361	0.05725
						39222	0.05676
						39082	0.05627
						38944	0.05579
						38806	0.05531
						38668	0.05483
						38531	0.05436
						38394	0.05389
						38258	0.05342
						38122	0.05296
						37987	0.05251
						37852	0.05205
						37717	0.0516
						37584	0.05115
						37450	0.05071
						37317	0.05027
						37185	0.04983
						37053	0.04939
						36921	0.04896
						36790	0.04853
						36660	0.0481
						36530	0.04768
						36400	0.04726
						36271	0.04684
						36142	0.04642
						36014	0.04601
						35886	0.0456
						35759	0.04519
						35632	0.04479
						35505	0.04439
						35379	0.04399
						35254	0.0436
						35129	0.0432
						35004	0.04281
						34880	0.04242
						34756	0.04204
						34633	0.04166
						34510	0.04128
						34387	0.0409
						34265	0.04053
						34144	0.04016
						34023	0.03979
						33902	0.03942
						33781	0.03906
						33662	0.0387
						33542	0.03834
						33423	0.03799
						33304	0.03763
						33186	0.03728
						33069	0.03693
						32951	0.03659
						32834	0.03624
						32718	0.0359
						32602	0.03557
						32486	0.03523
						32371	0.0349
						32256	0.03456
						32141	0.03424
						32027	0.03391
						31914	0.03358
						31800	0.03326
						31687	0.03294
						31575	0.03262
						31463	0.03231
						31351	0.03199
						31240	0.03168
						31129	0.03137
						31019	0.03106
						30909	0.03075
						30799	0.03045
						30690	0.03015
						30581	0.02985
						30472	0.02955
						30364	0.02926
						30256	0.02897
						30149	0.02868
						30042	0.02839
						29935	0.02811
						29829	0.02782
						29723	0.02754
						29618	0.02727
						29513	0.02699
						29408	0.02671
						29303	0.02644
						29199	0.02617
						29096	0.0259
						28993	0.02563
						28890	0.02537
						28787	0.02511
						28685	0.02484
						28583	0.02459
						28482	0.02433
						28381	0.02407
						28280	0.02382
						28180	0.02356
						28080	0.02331
						27980	0.02306
						27881	0.02281
						27782	0.02256
						27683	0.02232
						27585	0.02208
						27487	0.02184
						27389	0.0216
						27292	0.02136
						27195	0.02113
						27099	0.02089
						27003	0.02066
						26907	0.02043
						26811	0.0202
						26716	0.01998
						26621	0.01975
						26527	0.01952
						26433	0.0193
						26339	0.01908
						26246	0.01886
						26152	0.01864
						26060	0.01842
						25967	0.01821
						25875	0.01799
						25783	0.01778
						25692	0.01757
						25600	0.01737
						25510	0.01716
						25419	0.01695
						25329	0.01675
						25239	0.01655
						25149	0.01635
						25060	0.01615
						24971	0.01595
						24883	0.01575
						24794	0.01556
						24706	0.01536
						24619	0.01517
						24531	0.01497
						24444	0.01478
						24357	0.01459
						24271	0.01441
						24185	0.01422
						24099	0.01404
						24014	0.01385
						23928	0.01367
						23843	0.01349
						23759	0.01331
						23674	0.01313
						23590	0.01296
						23507	0.01278
						23423	0.01261
						23340	0.01244
						23257	0.01227
						23175	0.0121
						23093	0.01193
						23011	0.01176
						22929	0.0116
						22848	0.01143
						22766	0.01127
						22686	0.0111
						22605	0.01094
						22525	0.01078
						22445	0.01062
						22365	0.01046
						22286	0.01031
						22207	0.01015
						22128	0.01
						22050	0.00984
						21971	0.00969
						21893	0.00954
						21816	0.00939
						21738	0.00924
						21661	0.00909
						21584	0.00895
						21508	0.0088
						21431	0.00866
						21355	0.00851
						21279	0.00837
						21204	0.00823
						21129	0.00809
						21054	0.00795
						20979	0.00781

## Sheet: Fig2g
	BA-CTA		BA-b-EA
Mw	Normalized dw_dlogM	Mw	Normalized dw_dlogM
68052	0	128235	0.000669539
67811	8.397e-05	127755	0.000875288
67570	0.000171408	127277	0.00109
67330	0.000262331	126801	0.0013
67091	0.000356769	126327	0.00152
66853	0.000454798	125855	0.00175
66616	0.000556446	125384	0.00198
66380	0.000661821	124915	0.00221
66144	0.000770984	124448	0.00246
65909	0.000884	123983	0.0027
65675	0.001	123519	0.00296
65442	0.00112	123057	0.00321
65210	0.00125	122597	0.00348
64979	0.00138	122139	0.00375
64748	0.00151	121682	0.00402
64518	0.00164	121227	0.00431
64289	0.00178	120774	0.00459
64061	0.00192	120322	0.00489
63834	0.00207	119872	0.00519
63607	0.00222	119424	0.00549
63382	0.00237	118977	0.0058
63157	0.00253	118532	0.00611
62933	0.00269	118089	0.00643
62709	0.00285	117647	0.00676
62487	0.00302	117207	0.00709
62265	0.00319	116769	0.00743
62044	0.00336	116332	0.00777
61824	0.00354	115897	0.00812
61604	0.00371	115464	0.00847
61386	0.0039	115032	0.00882
61168	0.00408	114602	0.00918
60951	0.00427	114173	0.00955
60734	0.00446	113746	0.00992
60519	0.00466	113321	0.01029
60304	0.00485	112897	0.01067
60090	0.00505	112475	0.01106
59877	0.00525	112055	0.01145
59664	0.00546	111635	0.01184
59453	0.00567	111218	0.01224
59242	0.00588	110802	0.01264
59031	0.00609	110388	0.01304
58822	0.0063	109975	0.01345
58613	0.00652	109564	0.01386
58405	0.00674	109154	0.01428
58198	0.00696	108746	0.0147
57991	0.00719	108339	0.01512
57786	0.00741	107934	0.01555
57581	0.00764	107530	0.01598
57376	0.00787	107128	0.01642
57173	0.0081	106728	0.01686
56970	0.00833	106328	0.0173
56768	0.00856	105931	0.01775
56566	0.0088	105535	0.01819
56365	0.00903	105140	0.01865
56165	0.00927	104747	0.0191
55966	0.00951	104355	0.01955
55767	0.00975	103965	0.02001
55569	0.00998	103576	0.02047
55372	0.01022	103189	0.02093
55176	0.01046	102803	0.02139
54980	0.01071	102418	0.02186
54785	0.01095	102035	0.02232
54590	0.01119	101654	0.02279
54397	0.01143	101274	0.02326
54204	0.01168	100895	0.02373
54011	0.01192	100518	0.02421
53820	0.01216	100142	0.02468
53629	0.01241	99767	0.02516
53438	0.01265	99394	0.02564
53249	0.0129	99023	0.02613
53060	0.01314	98652	0.02661
52871	0.01339	98283	0.0271
52684	0.01363	97916	0.02759
52497	0.01388	97550	0.02808
52310	0.01412	97185	0.02857
52125	0.01437	96821	0.02907
51940	0.01461	96459	0.02956
51755	0.01486	96099	0.03006
51572	0.0151	95739	0.03056
51389	0.01535	95381	0.03106
51206	0.01559	95025	0.03156
51025	0.01584	94669	0.03207
50844	0.01609	94315	0.03258
50663	0.01633	93962	0.03309
50483	0.01658	93611	0.03361
50304	0.01683	93261	0.03412
50126	0.01708	92912	0.03464
49948	0.01733	92565	0.03517
49771	0.01758	92219	0.03569
49594	0.01783	91874	0.03622
49418	0.01808	91530	0.03675
49243	0.01834	91188	0.03729
49068	0.0186	90847	0.03783
48894	0.01885	90507	0.03837
48720	0.01911	90169	0.03892
48547	0.01938	89832	0.03947
48375	0.01964	89496	0.04003
48203	0.01991	89161	0.04059
48032	0.02018	88828	0.04116
47862	0.02046	88495	0.04173
47692	0.02073	88164	0.04231
47523	0.02101	87835	0.04289
47354	0.0213	87506	0.04348
47186	0.02159	87179	0.04407
47019	0.02188	86853	0.04467
46852	0.02218	86528	0.04528
46685	0.02249	86205	0.04589
46520	0.0228	85882	0.04652
46355	0.02311	85561	0.04715
46190	0.02343	85241	0.04779
46026	0.02376	84922	0.04844
45863	0.02409	84605	0.04909
45700	0.02444	84288	0.04976
45538	0.02479	83973	0.05044
45376	0.02514	83659	0.05113
45215	0.02551	83346	0.05183
45055	0.02588	83035	0.05254
44895	0.02627	82724	0.05327
44736	0.02667	82415	0.054
44577	0.02707	82107	0.05475
44419	0.02749	81800	0.05551
44261	0.02792	81494	0.05629
44104	0.02836	81189	0.05708
43947	0.02881	80885	0.05788
43791	0.02928	80583	0.0587
43636	0.02975	80281	0.05954
43481	0.03025	79981	0.06039
43327	0.03076	79682	0.06125
43173	0.03128	79384	0.06214
43020	0.03182	79087	0.06304
42867	0.03237	78792	0.06396
42715	0.03294	78497	0.0649
42564	0.03353	78203	0.06585
42412	0.03413	77911	0.06683
42262	0.03476	77620	0.06783
42112	0.0354	77329	0.06885
41963	0.03606	77040	0.0699
41814	0.03674	76752	0.07096
41665	0.03745	76465	0.07205
41517	0.03817	76179	0.07316
41370	0.03892	75894	0.0743
41223	0.03968	75610	0.07546
41077	0.04047	75328	0.07665
40931	0.04129	75046	0.07786
40786	0.04213	74765	0.0791
40641	0.04299	74486	0.08036
40497	0.04388	74207	0.08166
40353	0.04479	73930	0.08298
40210	0.04573	73653	0.08433
40067	0.0467	73378	0.0857
39925	0.0477	73103	0.08711
39783	0.04872	72830	0.08855
39642	0.04977	72558	0.09002
39502	0.05085	72286	0.09152
39361	0.05196	72016	0.09305
39222	0.05311	71747	0.09462
39082	0.05428	71478	0.09622
38944	0.05548	71211	0.09786
38806	0.05672	70945	0.09953
38668	0.05799	70679	0.10123
38531	0.05929	70415	0.10298
38394	0.06062	70152	0.10476
38258	0.06199	69889	0.10657
38122	0.06339	69628	0.10843
37987	0.06482	69368	0.11032
37852	0.06629	69108	0.11225
37717	0.0678	68850	0.11422
37584	0.06934	68592	0.11623
37450	0.07092	68336	0.11828
37317	0.07253	68080	0.12037
37185	0.07418	67826	0.12249
37053	0.07587	67572	0.12466
36921	0.0776	67319	0.12688
36790	0.07936	67068	0.12913
36660	0.08117	66817	0.13142
36530	0.08301	66567	0.13376
36400	0.08489	66318	0.13613
36271	0.08681	66070	0.13855
36142	0.08877	65823	0.14102
36014	0.09077	65577	0.14352
35886	0.09281	65332	0.14607
35759	0.09489	65087	0.14867
35632	0.09701	64844	0.15131
35505	0.09917	64601	0.15399
35379	0.10137	64360	0.15672
35254	0.10362	64119	0.1595
35129	0.10591	63879	0.16232
35004	0.10824	63640	0.16519
34880	0.11061	63403	0.1681
34756	0.11302	63165	0.17106
34633	0.11548	62929	0.17406
34510	0.11798	62694	0.17711
34387	0.12052	62459	0.1802
34265	0.1231	62226	0.18334
34144	0.12573	61993	0.18652
34023	0.1284	61761	0.18975
33902	0.13111	61530	0.19302
33781	0.13387	61300	0.19635
33662	0.13667	61071	0.19971
33542	0.13951	60843	0.20312
33423	0.1424	60615	0.20658
33304	0.14532	60388	0.21009
33186	0.1483	60163	0.21364
33069	0.15131	59938	0.21723
32951	0.15437	59713	0.22088
32834	0.15747	59490	0.22456
32718	0.16061	59268	0.22829
32602	0.1638	59046	0.23207
32486	0.16703	58825	0.23588
32371	0.1703	58605	0.23975
32256	0.17362	58386	0.24365
32141	0.17698	58168	0.2476
32027	0.18038	57950	0.25159
31914	0.18382	57734	0.25563
31800	0.1873	57518	0.25971
31687	0.19083	57303	0.26383
31575	0.1944	57088	0.268
31463	0.19801	56875	0.2722
31351	0.20166	56662	0.27645
31240	0.20536	56450	0.28074
31129	0.20909	56239	0.28508
31019	0.21287	56029	0.28945
30909	0.21669	55819	0.29386
30799	0.22055	55611	0.29831
30690	0.22446	55403	0.30281
30581	0.2284	55195	0.30734
30472	0.23238	54989	0.31191
30364	0.2364	54783	0.31652
30256	0.24047	54578	0.32116
30149	0.24457	54374	0.32585
30042	0.24871	54171	0.33057
29935	0.25289	53968	0.33532
29829	0.25711	53767	0.34011
29723	0.26136	53566	0.34494
29618	0.26566	53365	0.3498
29513	0.26999	53166	0.35469
29408	0.27436	52967	0.35962
29303	0.27877	52769	0.36459
29199	0.28322	52571	0.36958
29096	0.2877	52375	0.37461
28993	0.29221	52179	0.37967
28890	0.29676	51984	0.38476
28787	0.30135	51789	0.38988
28685	0.30597	51596	0.39504
28583	0.31063	51403	0.40022
28482	0.31532	51211	0.40543
28381	0.32004	51019	0.41067
28280	0.3248	50828	0.41593
28180	0.32959	50638	0.42123
28080	0.33441	50449	0.42655
27980	0.33927	50260	0.4319
27881	0.34415	50072	0.43727
27782	0.34907	49885	0.44267
27683	0.35402	49698	0.44809
27585	0.359	49513	0.45353
27487	0.36401	49327	0.459
27389	0.36905	49143	0.46449
27292	0.37412	48959	0.46999
27195	0.37921	48776	0.47552
27099	0.38434	48594	0.48107
27003	0.38949	48412	0.48663
26907	0.39467	48231	0.49222
26811	0.39987	48051	0.49782
26716	0.4051	47871	0.50344
26621	0.41035	47692	0.50908
26527	0.41562	47514	0.51473
26433	0.42092	47336	0.52039
26339	0.42625	47159	0.52608
26246	0.43159	46982	0.53177
26152	0.43696	46807	0.53748
26060	0.44235	46632	0.5432
25967	0.44776	46457	0.54894
25875	0.45319	46284	0.55468
25783	0.45863	46111	0.56044
25692	0.4641	45938	0.5662
25600	0.46958	45766	0.57198
25510	0.47509	45595	0.57776
25419	0.4806	45425	0.58355
25329	0.48613	45255	0.58934
25239	0.49168	45086	0.59514
25149	0.49724	44917	0.60094
25060	0.50281	44749	0.60675
24971	0.50839	44582	0.61255
24883	0.51398	44415	0.61836
24794	0.51959	44249	0.62417
24706	0.5252	44083	0.62997
24619	0.53082	43919	0.63578
24531	0.53645	43754	0.64158
24444	0.54208	43591	0.64738
24357	0.54772	43428	0.65318
24271	0.55337	43265	0.65898
24185	0.55902	43103	0.66477
24099	0.56467	42942	0.67055
24014	0.57033	42782	0.67632
23928	0.57598	42622	0.68209
23843	0.58164	42462	0.68784
23759	0.58729	42303	0.69358
23674	0.59294	42145	0.69931
23590	0.59858	41988	0.70502
23507	0.60423	41831	0.71073
23423	0.60986	41674	0.71641
23340	0.61549	41518	0.72208
23257	0.62111	41363	0.72774
23175	0.62672	41208	0.73338
23093	0.63232	41054	0.73899
23011	0.63791	40901	0.74459
22929	0.64349	40748	0.75016
22848	0.64905	40595	0.75571
22766	0.6546	40444	0.76123
22686	0.66013	40292	0.76673
22605	0.66564	40142	0.7722
22525	0.67114	39992	0.77764
22445	0.67662	39842	0.78305
22365	0.68207	39693	0.78843
22286	0.6875	39545	0.79379
22207	0.6929	39397	0.7991
22128	0.69828	39249	0.80438
22050	0.70363	39103	0.80963
21971	0.70896	38956	0.81484
21893	0.71425	38811	0.82001
21816	0.71952	38666	0.82514
21738	0.72475	38521	0.83022
21661	0.72995	38377	0.83527
21584	0.73511	38233	0.84027
21508	0.74024	38090	0.84522
21431	0.74533	37948	0.85012
21355	0.75038	37806	0.85498
21279	0.75539	37665	0.85978
21204	0.76036	37524	0.86453
21129	0.76529	37384	0.86922
21054	0.77017	37244	0.87386
20979	0.77502	37104	0.87844
20904	0.77981	36966	0.88296
20830	0.78456	36828	0.88742
20756	0.78926	36690	0.89182
20683	0.79391	36553	0.89615
20609	0.79851	36416	0.90042
20536	0.80307	36280	0.90462
20463	0.80757	36144	0.90876
20391	0.81202	36009	0.91282
20318	0.81641	35874	0.91681
20246	0.82075	35740	0.92073
20174	0.82503	35606	0.92457
20103	0.82926	35473	0.92833
20031	0.83343	35341	0.93202
19960	0.83754	35208	0.93563
19889	0.8416	35077	0.93915
19819	0.8456	34946	0.94259
19749	0.84954	34815	0.94595
19678	0.85342	34685	0.94922
19609	0.85725	34555	0.9524
19539	0.86101	34426	0.95549
19470	0.86472	34297	0.95849
19401	0.86836	34169	0.9614
19332	0.87195	34041	0.96421
19263	0.87548	33914	0.96693
19195	0.87895	33787	0.96955
19127	0.88236	33661	0.97207
19059	0.88571	33535	0.97449
18991	0.889	33409	0.97681
18924	0.89223	33284	0.97902
18857	0.89541	33160	0.98113
18790	0.89853	33036	0.98314
18723	0.90159	32912	0.98504
18657	0.9046	32789	0.98683
18590	0.90755	32667	0.98851
18524	0.91044	32544	0.99008
18459	0.91328	32423	0.99154
18393	0.91606	32301	0.99289
18328	0.91879	32181	0.99412
18263	0.92147	32060	0.99523
18198	0.92409	31940	0.99623
18133	0.92666	31821	0.99712
18069	0.92918	31702	0.99788
18005	0.93166	31583	0.99853
17941	0.93408	31465	0.99907
17877	0.93646	31348	0.99948
17814	0.93879	31230	0.99977
17751	0.94107	31114	0.99995
17688	0.94331	30997	1
17625	0.9455	30881	0.99993
17562	0.94765	30766	0.99974
17500	0.94976	30651	0.99943
17438	0.95182	30536	0.999
17376	0.95384	30422	0.99845
17314	0.95582	30308	0.99777
17253	0.95776	30195	0.99697
17192	0.95966	30082	0.99605
17131	0.96152	29970	0.99501
17070	0.96334	29857	0.99385
17009	0.96512	29746	0.99257
16949	0.96686	29635	0.99116
16889	0.96856	29524	0.98963
16829	0.97022	29413	0.98799
16769	0.97184	29303	0.98622
16710	0.97343	29194	0.98434
16650	0.97497	29085	0.98234
16591	0.97648	28976	0.98022
16532	0.97794	28867	0.97799
16474	0.97937	28759	0.97564
16415	0.98076	28652	0.97317
16357	0.98211	28545	0.9706
16299	0.98341	28438	0.96791
16241	0.98468	28332	0.9651
16183	0.98591	28226	0.96218
16126	0.98709	28120	0.95915
16069	0.98824	28015	0.95602
16012	0.98933	27910	0.95277
15955	0.99039	27806	0.94942
15898	0.9914	27702	0.94596
15842	0.99236	27598	0.94241
15786	0.99328	27495	0.93874
15730	0.99415	27392	0.93498
15674	0.99497	27290	0.93112
15618	0.99575	27188	0.92716
15563	0.99646	27086	0.9231
15508	0.99712	26985	0.91895
15453	0.99772	26884	0.9147
15398	0.99825	26783	0.91035
15343	0.99871	26683	0.90592
15289	0.9991	26583	0.90139
15234	0.99941	26484	0.89678
15180	0.99965	26385	0.89208
15126	0.99982	26286	0.88729
15073	0.99993	26188	0.88242
15019	0.99999	26090	0.87747
14966	1	25993	0.87244
14913	0.99997	25895	0.86733
14860	0.99992	25798	0.86215
14807	0.99982	25702	0.85689
14755	0.99968	25606	0.85156
14702	0.99949	25510	0.84616
14650	0.99925	25415	0.84068
14598	0.99893	25320	0.83514
14546	0.99853	25225	0.82954
14495	0.99805	25131	0.82387
14443	0.99747	25037	0.81813
14392	0.99679	24943	0.81234
14341	0.99601	24850	0.80648
14290	0.99514	24757	0.80057
14239	0.99417	24664	0.79461
14189	0.99311	24572	0.78859
14138	0.99195	24480	0.78252
14088	0.99071	24389	0.7764
14038	0.98937	24297	0.77023
13988	0.98794	24207	0.76401
13939	0.98641	24116	0.75775
13889	0.9848	24026	0.75144
13840	0.98309	23936	0.7451
13791	0.98128	23846	0.73871
13742	0.97938	23757	0.73228
13693	0.97738	23668	0.72582
13645	0.97528	23580	0.71933
13596	0.97309	23492	0.7128
13548	0.9708	23404	0.70624
13500	0.96841	23316	0.69966
13452	0.96591	23229	0.69306
13404	0.96332	23142	0.68642
13357	0.96063	23056	0.67977
13309	0.95783	22970	0.6731
13262	0.95494	22884	0.66641
13215	0.95194	22798	0.6597
13168	0.94884	22713	0.65298
13121	0.94564	22628	0.64624
13075	0.94234	22543	0.63949
13028	0.93895	22459	0.63274
12982	0.93546	22375	0.62597
12936	0.93188	22291	0.6192
12890	0.9282	22208	0.61242
12844	0.92443	22125	0.60564
12799	0.92057	22042	0.59885
12753	0.91662	21960	0.59207
12708	0.91259	21878	0.58529
12663	0.90847	21796	0.57851
12618	0.90427	21714	0.57174
12573	0.89998	21633	0.56498
12529	0.89561	21552	0.55822
12484	0.89117	21472	0.55148
12440	0.88665	21391	0.54474
12396	0.88205	21311	0.53802
12352	0.87738	21232	0.53132
12308	0.87264	21152	0.52464
12264	0.86782	21073	0.51797
12221	0.86294	20994	0.51132
12177	0.85798	20916	0.5047
12134	0.85296	20838	0.49809
12091	0.84787	20760	0.49151
12048	0.84273	20682	0.48496
12005	0.83751	20605	0.47843
11963	0.83224	20528	0.47192
11920	0.82691	20451	0.46545
11878	0.82152	20374	0.45901
11836	0.81608	20298	0.4526
11794	0.81058	20222	0.44622
11752	0.80502	20147	0.43989
11710	0.79941	20071	0.43358
11669	0.79375	19996	0.42731
11627	0.78803	19921	0.42108
11586	0.78227	19847	0.41489
11545	0.77646	19773	0.40874
11504	0.77059	19699	0.40262
11463	0.76468	19625	0.39655
11422	0.75873	19552	0.39052
11382	0.75273	19479	0.38454
11341	0.74668	19406	0.3786
11301	0.7406	19333	0.3727
11261	0.73447	19261	0.36686
11221	0.7283	19189	0.36106
11181	0.7221	19117	0.35531
11142	0.71586	19046	0.34961
11102	0.70958	18974	0.34396
11063	0.70326	18903	0.33836
11023	0.69692	18833	0.33281
10984	0.69054	18762	0.32731
10945	0.68413	18692	0.32187
10906	0.67769	18622	0.31648
10868	0.67122	18553	0.31114
10829	0.66473	18483	0.30586
10791	0.65821	18414	0.30063
10752	0.65167	18345	0.29546
10714	0.64511	18277	0.29034
10676	0.63852	18208	0.28528
10638	0.63192	18140	0.28028
10601	0.62531	18072	0.27533
10563	0.61868	18005	0.27044
10526	0.61203	17937	0.26561
10488	0.60538	17870	0.26083
10451	0.59871	17804	0.25612
10414	0.59204	17737	0.25146
10377	0.58536	17671	0.24686
10340	0.57867	17605	0.24232
10303	0.57198	17539	0.23784
10267	0.56529	17473	0.23342
10230	0.55859	17408	0.22906
10194	0.5519	17343	0.22476
10158	0.54521	17278	0.22051
10122	0.53852	17213	0.21633
10086	0.53183	17149	0.21221
10050	0.52515	17085	0.20814
10014	0.51847	17021	0.20414
9979	0.5118	16957	0.20019
9944	0.50514	16894	0.1963
9908	0.49849	16831	0.19247
9873	0.49185	16768	0.1887
9838	0.48523	16705	0.18499
9803	0.47862	16642	0.18133
9768	0.47202	16580	0.17773
9734	0.46544	16518	0.17419
9699	0.45888	16456	0.17071
9665	0.45233	16395	0.16728
9630	0.4458	16334	0.16391
9596	0.4393	16272	0.1606
9562	0.43282	16212	0.15734
9528	0.42635	16151	0.15414
9494	0.41992	16091	0.151
9461	0.41351	16030	0.14791
9427	0.40713	15970	0.14487
9394	0.40078	15911	0.14189
9360	0.39447	15851	0.13895
9327	0.38818	15792	0.13608
9294	0.38193	15733	0.13325
9261	0.37572	15674	0.13047
9228	0.36954	15615	0.12775
9195	0.3634	15557	0.12507
9163	0.35731	15499	0.12244
9130	0.35125	15441	0.11987
9098	0.34524	15383	0.11734
9066	0.33928	15326	0.11486
9033	0.33337	15268	0.11243
9001	0.3275	15211	0.11004
8969	0.32169	15154	0.10771
8938	0.31593	15098	0.10542
8906	0.31022	15041	0.10317
8874	0.30457	14985	0.10097
8843	0.29898	14929	0.09881
8811	0.29345	14873	0.0967
8780	0.28798	14817	0.09463
8749	0.28256	14762	0.0926
8718	0.27722	14707	0.09061
8687	0.27193	14652	0.08866
8656	0.26671	14597	0.08675
8625	0.26156	14542	0.08488
8595	0.25647	14488	0.08305
8564	0.25145	14434	0.08126
8534	0.24649	14380	0.0795
8504	0.24161	14326	0.07779
8473	0.23679	14273	0.0761
8443	0.23204	14219	0.07446
8413	0.22736	14166	0.07285
8384	0.22274	14113	0.07127
8354	0.2182	14060	0.06972
8324	0.21372	14008	0.06821
8295	0.20932	13955	0.06673
8265	0.20498	13903	0.06528
8236	0.20071	13851	0.06386
8207	0.1965	13799	0.06248
8177	0.19237	13748	0.06112
8148	0.1883	13696	0.0598
8119	0.18429	13645	0.0585
8091	0.18036	13594	0.05723
8062	0.17649	13543	0.05599
8033	0.17268	13493	0.05478
8005	0.16894	13442	0.0536
7976	0.16526	13392	0.05244
7948	0.16165	13342	0.05131
7920	0.1581	13292	0.0502
7892	0.15461	13242	0.04912
7864	0.15119	13193	0.04806
7836	0.14783	13143	0.04703
7808	0.14452	13094	0.04602
7780	0.14128	13045	0.04503
7753	0.1381	12996	0.04407
7725	0.13497	12948	0.04312
7698	0.13191	12899	0.0422
7671	0.1289	12851	0.0413
7643	0.12595	12803	0.04041
7616	0.12306	12755	0.03955
7589	0.12022	12708	0.0387
7562	0.11744	12660	0.03788
7535	0.11472	12613	0.03707
7509	0.11205	12565	0.03628
7482	0.10943	12518	0.03551
7455	0.10687	12472	0.03475
7429	0.10436	12425	0.03401
7403	0.10191	12379	0.03329
7376	0.0995	12332	0.03259
7350	0.09715	12286	0.0319
7324	0.09484	12240	0.03122
7298	0.09259	12194	0.03057
7272	0.09038	12149	0.02992
7246	0.08822	12103	0.02929
7221	0.08611	12058	0.02867
7195	0.08405	12013	0.02807
7169	0.08203	11968	0.02748
7144	0.08006	11923	0.0269
7119	0.07814	11879	0.02634
7093	0.07625	11834	0.02578
7068	0.07442	11790	0.02524
7043	0.07262	11746	0.02471
7018	0.07087	11702	0.02419
6993	0.06915	11658	0.02369
6968	0.06748	11615	0.02319
6944	0.06585	11571	0.0227
6919	0.06426	11528	0.02223
6894	0.0627	11485	0.02176
6870	0.06119	11442	0.0213
6846	0.0597	11399	0.02085
6821	0.05826	11357	0.02041
6797	0.05685	11314	0.01998
6773	0.05547	11272	0.01955
6749	0.05413	11230	0.01914
6725	0.05282	11188	0.01873
6701	0.05154	11146	0.01833
6677	0.0503	11104	0.01794
6654	0.04908	11063	0.01756
6630	0.0479	11021	0.01719
6607	0.04674	10980	0.01682
6583	0.04562	10939	0.01646
6560	0.04452	10898	0.01611
6536	0.04345	10857	0.01576
6513	0.04241	10817	0.01542
6490	0.04139	10776	0.01508
6467	0.0404	10736	0.01476
6444	0.03944	10696	0.01443
6421	0.0385	10656	0.01412
6398	0.03758	10616	0.0138
6376	0.03669	10576	0.0135
6353	0.03582	10537	0.0132
6331	0.03497	10497	0.0129
6308	0.03414	10458	0.01261
6286	0.03333	10419	0.01232
6263	0.03254	10380	0.01204
6241	0.03178	10341	0.01177
6219	0.03103	10302	0.01149
6197	0.0303	10264	0.01122
6175	0.02959	10225	0.01096
6153	0.02889	10187	0.0107
6131	0.02821	10149	0.01044
6109	0.02755	10111	0.01019
6088	0.02691	10073	0.00994
6066	0.02628	10036	0.0097
6045	0.02567	9998	0.00945
6023	0.02507	9961	0.00921
6002	0.02449	9924	0.00898
5981	0.02392	9886	0.00874
5959	0.02336	9849	0.00851
5938	0.02282	9813	0.00829
5917	0.0223	9776	0.00806
5896	0.02178	9739	0.00784
5875	0.02128	9703	0.00762
5854	0.02079	9667	0.00741
5834	0.02031	9630	0.00719
5813	0.01984	9594	0.00698
5792	0.01939	9559	0.00677
5772	0.01894	9523	0.00657
5751	0.01851	9487	0.00636
5731	0.01808	9452	0.00616
5710	0.01767	9416	0.00596
5690	0.01726	9381	0.00576
5670	0.01686	9346	0.00556
5650	0.01648	9311	0.00536
5630	0.0161	9276	0.00516
5610	0.01573	9242	0.00497
5590	0.01537	9207	0.00478
5570	0.01501	9173	0.00459
5550	0.01467	9138	0.0044
5531	0.01433	9104	0.00421
5511	0.014	9070	0.00403
5491	0.01368	9036	0.00384
5472	0.01337	9002	0.00366
5452	0.01306	8969	0.00348
5433	0.01276	8935	0.0033
5414	0.01247	8902	0.00312
5395	0.01218	8868	0.00294
5375	0.0119	8835	0.00276
5356	0.01162	8802	0.00258
5337	0.01135	8769	0.00241
5318	0.01109	8737	0.00223
5300	0.01083	8704	0.00205
5281	0.01058	8671	0.00188
5262	0.01034	8639	0.00171
5243	0.01009	8607	0.00153
5225	0.00986	8574	0.00136
5206	0.00963	8542	0.00119
5188	0.0094	8510	0.00102
5169	0.00918	8479	0.000846385
5151	0.00896	8447	0.000676414
5133	0.00875	8415	0.000506897
5114	0.00854	8384	0.000337743
5096	0.00833	8352	0.000168805
5078	0.00814	8321	0
5060	0.00794
5042	0.00775
5024	0.00756
5006	0.00738
4989	0.0072
4971	0.00702
4953	0.00685
4936	0.00668
4918	0.00651
4901	0.00635
4883	0.00619
4866	0.00603
4849	0.00588
4832	0.00573
4814	0.00558
4797	0.00544
4780	0.00529
4763	0.00516
4746	0.00502
4730	0.00489
4713	0.00475
4696	0.00462
4679	0.0045
4663	0.00437
4646	0.00425
4630	0.00413
4613	0.00402
4597	0.0039
4581	0.00379
4564	0.00368
4548	0.00357
4532	0.00347
4516	0.00336
4500	0.00326
4484	0.00316
4468	0.00306
4452	0.00297
4436	0.00287
4421	0.00278
4405	0.00269
4389	0.0026
4374	0.00251
4358	0.00242
4343	0.00234
4327	0.00226
4312	0.00217
4297	0.00209
4281	0.00201
4266	0.00194
4251	0.00186
4236	0.00179
4221	0.00171
4206	0.00164
4191	0.00157
4176	0.0015
4161	0.00143
4147	0.00136
4132	0.00129
4117	0.00122
4103	0.00116
4088	0.00109
4074	0.00103
4059	0.000969859
4045	0.000908771
4030	0.000848588
4016	0.000789263
4002	0.000730773

## Sheet: Fig3b
	0min		30min		60min
Wavelength (nm)	Normalized absorbance	Wavelength (nm)	Normalized absorbance	Wavelength (nm)	Normalized absorbance
3997.34	0.00234	3997.34	0.00163	3997.34	0.0001
3995.92	0.00187	3995.92	0.00139	3995.92	0.00035
3994.49	0.0017	3994.49	0.00098	3994.49	0.001
3993.06	0.00179	3993.06	0.00045	3993.06	0.00166
3991.63	0.00202	3991.63	2e-05	3991.63	0.00162
3990.21	0.00234	3990.21	-0.00013	3990.21	0.00088
3988.78	0.00272	3988.78	2e-05	3988.78	0.00015
3987.35	0.00302	3987.35	0.00033	3987.35	0.00015
3985.92	0.00301	3985.92	0.00056	3985.92	0.00091
3984.5	0.00263	3984.5	0.00046	3984.5	0.00182
3983.07	0.00198	3983.07	7e-05	3983.07	0.00228
3981.64	0.00123	3981.64	-0.00022	3981.64	0.00215
3980.21	0.00052	3980.21	-0.00015	3980.21	0.00166
3978.79	-6e-05	3978.79	0.00018	3978.79	0.00109
3977.36	-0.00041	3977.36	0.00045	3977.36	0.00066
3975.93	-0.00038	3975.93	0.00058	3975.93	0.00053
3974.5	3e-05	3974.5	0.00065	3974.5	0.00074
3973.08	0.00072	3973.08	0.0006	3973.08	0.00113
3971.65	0.00159	3971.65	0.00025	3971.65	0.00149
3970.22	0.00262	3970.22	-0.00029	3970.22	0.00172
3968.79	0.00362	3968.79	-0.00068	3968.79	0.00187
3967.36	0.00418	3967.36	-0.0007	3967.36	0.00195
3965.94	0.00405	3965.94	-0.00048	3965.94	0.00186
3964.51	0.0035	3964.51	-0.00026	3964.51	0.00158
3963.08	0.00299	3963.08	-0.00014	3963.08	0.00132
3961.65	0.00269	3961.65	-0.0001	3961.65	0.00129
3960.23	0.0024	3960.23	-0.0001	3960.23	0.00143
3958.8	0.00187	3958.8	-0.0001	3958.8	0.00146
3957.37	0.00108	3957.37	0	3957.37	0.00116
3955.94	0.00027	3955.94	0.00026	3955.94	0.0006
3954.52	-0.00025	3954.52	0.00063	3954.52	9e-05
3953.09	-0.00026	3953.09	0.00104	3953.09	0
3951.66	0.00027	3951.66	0.00152	3951.66	0.00048
3950.23	0.00108	3950.23	0.00216	3950.23	0.00129
3948.81	0.00165	3948.81	0.00282	3948.81	0.00186
3947.38	0.00146	3947.38	0.0031	3947.38	0.00178
3945.95	0.00062	3945.95	0.0028	3945.95	0.00126
3944.52	-9e-05	3944.52	0.00236	3944.52	0.00097
3943.1	0	3943.1	0.00239	3943.1	0.00134
3941.67	0.00074	3941.67	0.00299	3941.67	0.00202
3940.24	0.00137	3940.24	0.00361	3940.24	0.00231
3938.81	0.00138	3938.81	0.0037	3938.81	0.00191
3937.38	0.00081	3937.38	0.00318	3937.38	0.0011
3935.96	0.00012	3935.96	0.00232	3935.96	0.00036
3934.53	-7e-05	3934.53	0.00147	3934.53	0.0002
3933.1	0.00065	3933.1	0.00109	3933.1	0.00093
3931.67	0.00196	3931.67	0.0014	3931.67	0.00223
3930.25	0.00287	3930.25	0.00217	3930.25	0.00315
3928.82	0.00288	3928.82	0.00299	3928.82	0.00306
3927.39	0.0026	3927.39	0.00361	3927.39	0.00242
3925.96	0.00301	3925.96	0.00415	3925.96	0.00227
3924.54	0.00424	3924.54	0.00473	3924.54	0.00303
3923.11	0.00535	3923.11	0.00527	3923.11	0.00407
3921.68	0.00566	3921.68	0.00548	3921.68	0.00452
3920.25	0.00547	3920.25	0.00517	3920.25	0.00421
3918.83	0.00549	3918.83	0.00451	3918.83	0.00375
3917.4	0.00582	3917.4	0.00394	3917.4	0.00373
3915.97	0.00587	3915.97	0.00367	3915.97	0.00411
3914.54	0.00524	3914.54	0.00358	3914.54	0.00432
3913.12	0.00418	3913.12	0.00333	3913.12	0.004
3911.69	0.0033	3911.69	0.00293	3911.69	0.00331
3910.26	0.00299	3910.26	0.00273	3910.26	0.00266
3908.83	0.00314	3908.83	0.003	3908.83	0.00225
3907.4	0.00354	3907.4	0.00367	3907.4	0.00213
3905.98	0.00425	3905.98	0.00453	3905.98	0.00252
3904.55	0.00547	3904.55	0.00562	3904.55	0.00359
3903.12	0.00703	3903.12	0.0069	3903.12	0.005
3901.69	0.00834	3901.69	0.00779	3901.69	0.00609
3900.27	0.00883	3900.27	0.00768	3900.27	0.00655
3898.84	0.00833	3898.84	0.00667	3898.84	0.0065
3897.41	0.00701	3897.41	0.00543	3897.41	0.00604
3895.98	0.00534	3895.98	0.00447	3895.98	0.0052
3894.56	0.004	3894.56	0.0038	3894.56	0.00423
3893.13	0.00342	3893.13	0.00318	3893.13	0.00348
3891.7	0.00323	3891.7	0.00249	3891.7	0.00301
3890.27	0.00252	3890.27	0.00175	3890.27	0.00243
3888.85	0.0011	3888.85	0.0011	3888.85	0.00148
3887.42	0	3887.42	0.00072	3887.42	0.0007
3885.99	0.00027	3885.99	0.00094	3885.99	0.00091
3884.56	0.00181	3884.56	0.00197	3884.56	0.00218
3883.13	0.00349	3883.13	0.0034	3883.13	0.00363
3881.71	0.00468	3881.71	0.00471	3881.71	0.0046
3880.28	0.00535	3880.28	0.0057	3880.28	0.0051
3878.85	0.00538	3878.85	0.00627	3878.85	0.00511
3877.42	0.00477	3877.42	0.00629	3877.42	0.00456
3876	0.00415	3876	0.00595	3876	0.00383
3874.57	0.00405	3874.57	0.00567	3874.57	0.00349
3873.14	0.00415	3873.14	0.00557	3873.14	0.00362
3871.71	0.00367	3871.71	0.00524	3871.71	0.00374
3870.29	0.0023	3870.29	0.00438	3870.29	0.00343
3868.86	0.00045	3868.86	0.0031	3868.86	0.00268
3867.43	-0.00103	3867.43	0.00167	3867.43	0.00192
3866	-0.00114	3866	0.00044	3866	0.00182
3864.58	0.00065	3864.58	0	3864.58	0.00274
3863.15	0.00355	3863.15	0.0007	3863.15	0.00415
3861.72	0.00568	3861.72	0.00211	3861.72	0.00496
3860.29	0.00567	3860.29	0.00338	3860.29	0.00457
3858.87	0.00367	3858.87	0.0042	3858.87	0.00328
3857.44	0.001	3857.44	0.00474	3857.44	0.00201
3856.01	-0.0004	3856.01	0.0051	3856.01	0.00211
3854.58	0.00105	3854.58	0.00514	3854.58	0.0047
3853.15	0.00476	3853.15	0.00486	3853.15	0.00894
3851.73	0.0077	3851.73	0.00458	3851.73	0.01174
3850.3	0.00788	3850.3	0.0045	3850.3	0.01133
3848.87	0.00627	3848.87	0.00455	3848.87	0.009
3847.44	0.00465	3847.44	0.00464	3847.44	0.00691
3846.02	0.00384	3846.02	0.00483	3846.02	0.00622
3844.59	0.00353	3844.59	0.00514	3844.59	0.0067
3843.16	0.0029	3843.16	0.00531	3843.16	0.00712
3841.73	0.00148	3841.73	0.00507	3841.73	0.00635
3840.31	-2e-05	3840.31	0.00455	3840.31	0.00471
3838.88	0	3838.88	0.00436	3838.88	0.00388
3837.45	0.00222	3837.45	0.00488	3837.45	0.00472
3836.02	0.00539	3836.02	0.00573	3836.02	0.00609
3834.6	0.00759	3834.6	0.00621	3834.6	0.00641
3833.17	0.00801	3833.17	0.00596	3833.17	0.00547
3831.74	0.00692	3831.74	0.00515	3831.74	0.00404
3830.31	0.00503	3830.31	0.00414	3830.31	0.00275
3828.89	0.00311	3828.89	0.00316	3828.89	0.00177
3827.46	0.00185	3827.46	0.00229	3827.46	0.00108
3826.03	0.00148	3826.03	0.00146	3826.03	0.00057
3824.6	0.00171	3824.6	0.0006	3824.6	0.00013
3823.17	0.00229	3823.17	-0.00014	3823.17	0
3821.75	0.00321	3821.75	-0.0002	3821.75	0.00057
3820.32	0.00403	3820.32	0.00083	3820.32	0.00163
3818.89	0.00413	3818.89	0.00251	3818.89	0.0023
3817.46	0.00405	3817.46	0.00411	3817.46	0.0027
3816.04	0.00493	3816.04	0.00531	3816.04	0.00379
3814.61	0.00657	3814.61	0.00606	3814.61	0.00541
3813.18	0.00745	3813.18	0.00624	3813.18	0.00608
3811.75	0.0067	3811.75	0.00576	3811.75	0.00504
3810.33	0.00487	3810.33	0.00471	3810.33	0.00308
3808.9	0.0032	3808.9	0.00345	3808.9	0.00189
3807.47	0.00253	3807.47	0.00252	3807.47	0.00269
3806.04	0.00252	3806.04	0.00221	3806.04	0.00487
3804.62	0.00226	3804.62	0.00231	3804.62	0.00649
3803.19	0.00179	3803.19	0.00261	3803.19	0.00657
3801.76	0.00203	3801.76	0.00327	3801.76	0.00597
3800.33	0.00312	3800.33	0.00415	3800.33	0.00585
3798.91	0.00405	3798.91	0.00454	3798.91	0.00616
3797.48	0.00422	3797.48	0.00419	3797.48	0.00646
3796.05	0.00402	3796.05	0.00359	3796.05	0.00673
3794.62	0.00382	3794.62	0.00328	3794.62	0.0069
3793.19	0.0035	3793.19	0.00322	3793.19	0.00657
3791.77	0.00283	3791.77	0.00298	3791.77	0.00559
3790.34	0.00193	3790.34	0.0023	3790.34	0.00432
3788.91	0.00116	3788.91	0.00132	3788.91	0.00341
3787.48	0.00082	3787.48	0.00054	3787.48	0.00318
3786.06	0.00087	3786.06	0.00036	3786.06	0.00334
3784.63	0.001	3784.63	0.00074	3784.63	0.00335
3783.2	0.00099	3783.2	0.00133	3783.2	0.00294
3781.77	0.00106	3781.77	0.00195	3781.77	0.00248
3780.35	0.00165	3780.35	0.00269	3780.35	0.00247
3778.92	0.00264	3778.92	0.00348	3778.92	0.00298
3777.49	0.00329	3777.49	0.00392	3777.49	0.00347
3776.06	0.00311	3776.06	0.00371	3776.06	0.00352
3774.64	0.00245	3774.64	0.003	3774.64	0.00329
3773.21	0.00199	3773.21	0.00225	3773.21	0.00324
3771.78	0.00202	3771.78	0.00182	3771.78	0.00364
3770.35	0.00234	3770.35	0.00185	3770.35	0.00446
3768.93	0.00259	3768.93	0.00227	3768.93	0.00563
3767.5	0.00258	3767.5	0.00286	3767.5	0.00702
3766.07	0.00237	3766.07	0.00336	3766.07	0.00823
3764.64	0.00204	3764.64	0.0037	3764.64	0.00864
3763.21	0.00176	3763.21	0.00396	3763.21	0.00791
3761.79	0.00192	3761.79	0.00431	3761.79	0.00647
3760.36	0.00286	3760.36	0.00489	3760.36	0.00526
3758.93	0.00416	3758.93	0.0057	3758.93	0.00495
3757.5	0.00472	3757.5	0.00662	3757.5	0.00545
3756.08	0.00399	3756.08	0.00751	3756.08	0.00613
3754.65	0.0026	3754.65	0.00814	3754.65	0.00644
3753.22	0.00181	3753.22	0.008	3753.22	0.00622
3751.79	0.00236	3751.79	0.0066	3751.79	0.00569
3750.37	0.00362	3750.37	0.00441	3750.37	0.00528
3748.94	0.00412	3748.94	0.00276	3748.94	0.0051
3747.51	0.00359	3747.51	0.0025	3747.51	0.00507
3746.08	0.00359	3746.08	0.00365	3746.08	0.00571
3744.66	0.00555	3744.66	0.00581	3744.66	0.00764
3743.23	0.00841	3743.23	0.0081	3743.23	0.01016
3741.8	0.00949	3741.8	0.00943	3741.8	0.01161
3740.37	0.00772	3740.37	0.00943	3740.37	0.01112
3738.95	0.00436	3738.95	0.00855	3738.95	0.00914
3737.52	0.00148	3737.52	0.00736	3737.52	0.00669
3736.09	0.00034	3736.09	0.00616	3736.09	0.0048
3734.66	0.0007	3734.66	0.00508	3734.66	0.0041
3733.23	0.00136	3733.23	0.00423	3733.23	0.00434
3731.81	0.00139	3731.81	0.00341	3731.81	0.00457
3730.38	0.00076	3730.38	0.00228	3730.38	0.00401
3728.95	3e-05	3728.95	0.00091	3728.95	0.00273
3727.52	0	3727.52	0	3727.52	0.00137
3726.1	0.00111	3726.1	0.00025	3726.1	0.00064
3724.67	0.00329	3724.67	0.00171	3724.67	0.00086
3723.24	0.00556	3723.24	0.00367	3723.24	0.00189
3721.81	0.00685	3721.81	0.005	3721.81	0.00325
3720.39	0.00675	3720.39	0.0051	3720.39	0.00409
3718.96	0.0055	3718.96	0.00421	3718.96	0.00386
3717.53	0.00352	3717.53	0.003	3717.53	0.00274
3716.1	0.00119	3716.1	0.00209	3716.1	0.00139
3714.68	-0.00087	3714.68	0.00191	3714.68	0.0006
3713.25	-0.00173	3713.25	0.00273	3713.25	0.00085
3711.82	-0.0008	3711.82	0.00439	3711.82	0.00213
3710.39	0.00132	3710.39	0.00582	3710.39	0.0034
3708.96	0.00295	3708.96	0.00579	3708.96	0.00347
3707.54	0.00292	3707.54	0.00426	3707.54	0.00235
3706.11	0.00168	3706.11	0.00226	3706.11	0.00079
3704.68	0.00066	3704.68	0.00084	3704.68	-0.00034
3703.25	0.00116	3703.25	0.00057	3703.25	-0.00047
3701.83	0.00303	3701.83	0.00129	3701.83	0.00041
3700.4	0.00442	3700.4	0.00225	3700.4	0.00153
3698.97	0.00387	3698.97	0.00263	3698.97	0.00198
3697.54	0.00194	3697.54	0.00232	3697.54	0.00159
3696.12	0.00034	3696.12	0.0018	3696.12	0.00082
3694.69	-2e-05	3694.69	0.00155	3694.69	9e-05
3693.26	0.00049	3693.26	0.00178	3693.26	-0.00013
3691.83	0.00129	3691.83	0.00257	3691.83	0.00085
3690.41	0.00231	3690.41	0.00392	3690.41	0.0033
3688.98	0.00336	3688.98	0.00535	3688.98	0.00617
3687.55	0.00379	3687.55	0.00606	3687.55	0.00771
3686.12	0.00337	3686.12	0.00592	3686.12	0.00749
3684.7	0.00259	3684.7	0.00552	3684.7	0.00649
3683.27	0.00195	3683.27	0.0052	3683.27	0.00552
3681.84	0.00142	3681.84	0.00466	3681.84	0.00458
3680.41	0.00069	3680.41	0.00349	3680.41	0.00333
3678.98	-8e-05	3678.98	0.00192	3678.98	0.00177
3677.56	0	3677.56	0.00084	3677.56	0.00061
3676.13	0.00171	3676.13	0.00096	3676.13	0.00088
3674.7	0.00458	3674.7	0.00188	3674.7	0.00273
3673.27	0.00684	3673.27	0.00241	3673.27	0.00483
3671.85	0.00777	3671.85	0.00218	3671.85	0.00606
3670.42	0.008	3670.42	0.00197	3670.42	0.0066
3668.99	0.00795	3668.99	0.00251	3668.99	0.00695
3667.56	0.00744	3667.56	0.00349	3667.56	0.00706
3666.14	0.00651	3666.14	0.00413	3666.14	0.00681
3664.71	0.00558	3664.71	0.00417	3664.71	0.00636
3663.28	0.00478	3663.28	0.00375	3663.28	0.00589
3661.85	0.00387	3661.85	0.00305	3661.85	0.00537
3660.43	0.0028	3660.43	0.00222	3660.43	0.00495
3659	0.0021	3659	0.0015	3659	0.00502
3657.57	0.00228	3657.57	0.00128	3657.57	0.00592
3656.14	0.00298	3656.14	0.0018	3656.14	0.00725
3654.72	0.00316	3654.72	0.00282	3654.72	0.008
3653.29	0.00255	3653.29	0.00382	3653.29	0.00772
3651.86	0.00226	3651.86	0.00463	3651.86	0.00714
3650.43	0.00349	3650.43	0.00534	3650.43	0.00743
3649	0.00571	3649	0.00578	3649	0.0088
3647.58	0.00696	3647.58	0.00559	3647.58	0.01009
3646.15	0.0064	3646.15	0.005	3646.15	0.01019
3644.72	0.00495	3644.72	0.00448	3644.72	0.009
3643.29	0.00374	3643.29	0.00404	3643.29	0.00709
3641.87	0.00331	3641.87	0.00344	3641.87	0.00519
3640.44	0.00362	3640.44	0.00265	3640.44	0.004
3639.01	0.00419	3639.01	0.00203	3639.01	0.00379
3637.58	0.00437	3637.58	0.00213	3637.58	0.00428
3636.16	0.00394	3636.16	0.00314	3636.16	0.00492
3634.73	0.00303	3634.73	0.00456	3634.73	0.00515
3633.3	0.00173	3633.3	0.00535	3633.3	0.00455
3631.87	0.00018	3631.87	0.00486	3631.87	0.00304
3630.45	-0.00089	3630.45	0.00362	3630.45	0.00135
3629.02	-0.00058	3629.02	0.0029	3629.02	0.00071
3627.59	0.00098	3627.59	0.00315	3627.59	0.00146
3626.16	0.00222	3626.16	0.00342	3626.16	0.00252
3624.74	0.00206	3624.74	0.00292	3624.74	0.00308
3623.31	0.001	3623.31	0.00196	3623.31	0.00342
3621.88	0.00022	3621.88	0.00135	3621.88	0.00424
3620.45	0.00047	3620.45	0.0016	3620.45	0.00572
3619.02	0.00137	3619.02	0.00258	3619.02	0.00715
3617.6	0.00196	3617.6	0.00384	3617.6	0.00753
3616.17	0.00176	3616.17	0.00477	3616.17	0.00682
3614.74	0.00112	3614.74	0.00509	3614.74	0.00589
3613.31	0.00054	3613.31	0.005	3613.31	0.00542
3611.89	0.00024	3611.89	0.0048	3611.89	0.00525
3610.46	0.00029	3610.46	0.00461	3610.46	0.00491
3609.03	0.00076	3609.03	0.00441	3609.03	0.00431
3607.6	0.00144	3607.6	0.00443	3607.6	0.00366
3606.18	0.00176	3606.18	0.00482	3606.18	0.0031
3604.75	0.0014	3604.75	0.00529	3604.75	0.00275
3603.32	0.00079	3603.32	0.00534	3603.32	0.00274
3601.89	0.00049	3601.89	0.00488	3601.89	0.00314
3600.47	0.00056	3600.47	0.00428	3600.47	0.0037
3599.04	0.00069	3599.04	0.004	3599.04	0.00392
3597.61	0.00067	3597.61	0.00415	3597.61	0.00354
3596.18	0.00055	3596.18	0.00452	3596.18	0.00286
3594.76	0.00047	3594.76	0.00482	3594.76	0.00222
3593.33	0.00042	3593.33	0.00483	3593.33	0.00178
3591.9	0.00022	3591.9	0.00445	3591.9	0.00161
3590.47	8e-05	3590.47	0.00376	3590.47	0.00182
3589.04	0.00032	3589.04	0.0029	3589.04	0.00277
3587.62	0.00091	3587.62	0.00207	3587.62	0.00428
3586.19	0.00115	3586.19	0.00133	3586.19	0.00526
3584.76	0.00056	3584.76	0.00069	3584.76	0.00481
3583.33	-0.00037	3583.33	0.00017	3583.33	0.00316
3581.91	-0.00079	3581.91	0	3581.91	0.00131
3580.48	-0.0004	3580.48	0.00039	3580.48	0.00017
3579.05	0.00043	3579.05	0.00152	3579.05	0
3577.62	0.00111	3577.62	0.00292	3577.62	0.00027
3576.2	0.00129	3576.2	0.0039	3576.2	0.00064
3574.77	0.00102	3574.77	0.00414	3574.77	0.00097
3573.34	0.0006	3573.34	0.00398	3573.34	0.00144
3571.91	0.00034	3571.91	0.00392	3571.91	0.00221
3570.49	0.00053	3570.49	0.00421	3570.49	0.00323
3569.06	0.00134	3569.06	0.00474	3569.06	0.00434
3567.63	0.00264	3567.63	0.00538	3567.63	0.00531
3566.2	0.00379	3566.2	0.00585	3566.2	0.00583
3564.78	0.00411	3564.78	0.00579	3564.78	0.0056
3563.35	0.00343	3563.35	0.00505	3563.35	0.00474
3561.92	0.0021	3561.92	0.00394	3561.92	0.00375
3560.49	0.00074	3560.49	0.00296	3560.49	0.00315
3559.06	-6e-05	3559.06	0.00235	3559.06	0.00301
3557.64	0	3557.64	0.00206	3557.64	0.00307
3556.21	0.00069	3556.21	0.00191	3556.21	0.00305
3554.78	0.00149	3554.78	0.00177	3554.78	0.0029
3553.35	0.0018	3553.35	0.00167	3553.35	0.00268
3551.93	0.00126	3551.93	0.00169	3551.93	0.00244
3550.5	3e-05	3550.5	0.0019	3550.5	0.00228
3549.07	-0.00117	3549.07	0.00221	3549.07	0.0023
3547.64	-0.00144	3547.64	0.0024	3547.64	0.0026
3546.22	-0.00052	3546.22	0.00226	3546.22	0.00305
3544.79	0.00085	3544.79	0.00166	3544.79	0.0033
3543.36	0.00155	3543.36	0.00077	3543.36	0.00296
3541.93	0.00119	3541.93	6e-05	3541.93	0.00188
3540.51	0.00042	3540.51	-5e-05	3540.51	0.00045
3539.08	0.00015	3539.08	0.0005	3539.08	-0.00063
3537.65	0.00069	3537.65	0.00129	3537.65	-0.00074
3536.22	0.00156	3536.22	0.00177	3536.22	6e-05
3534.79	0.00202	3534.79	0.00165	3534.79	0.00103
3533.37	0.00173	3533.37	0.00109	3533.37	0.00136
3531.94	0.00096	3531.94	0.00058	3531.94	0.00089
3530.51	0.00026	3530.51	0.00051	3530.51	0.0003
3529.08	0.0001	3529.08	0.00092	3529.08	0.00044
3527.66	0.00046	3527.66	0.00148	3527.66	0.00146
3526.23	0.00097	3526.23	0.00175	3526.23	0.00266
3524.8	0.00131	3524.8	0.00156	3524.8	0.00321
3523.37	0.0014	3523.37	0.00114	3523.37	0.00285
3521.95	0.0014	3521.95	0.00084	3521.95	0.00193
3520.52	0.00147	3520.52	0.00077	3520.52	0.00098
3519.09	0.00167	3519.09	0.00083	3519.09	0.00038
3517.66	0.00188	3517.66	0.00097	3517.66	0.00027
3516.24	0.00189	3516.24	0.00123	3516.24	0.00048
3514.81	0.00161	3514.81	0.0015	3514.81	0.00064
3513.38	0.00113	3513.38	0.00162	3513.38	0.0005
3511.95	0.00064	3511.95	0.00163	3511.95	0.00029
3510.53	0.00025	3510.53	0.00176	3510.53	0.00047
3509.1	8e-05	3509.1	0.00211	3509.1	0.00115
3507.67	0.00025	3507.67	0.00263	3507.67	0.00202
3506.24	0.00079	3506.24	0.00322	3506.24	0.00271
3504.81	0.00155	3504.81	0.00368	3504.81	0.00302
3503.39	0.00219	3503.39	0.00372	3503.39	0.00288
3501.96	0.00233	3501.96	0.00319	3501.96	0.00232
3500.53	0.00182	3500.53	0.00223	3500.53	0.00157
3499.1	0.0009	3499.1	0.00118	3499.1	0.00101
3497.68	0	3497.68	0.00035	3497.68	0.00093
3496.25	-0.00067	3496.25	-3e-05	3496.25	0.00124
3494.82	-0.00084	3494.82	0.00021	3494.82	0.00158
3493.39	-0.00044	3493.39	0.00092	3493.39	0.00168
3491.97	0.00047	3491.97	0.00184	3491.97	0.00161
3490.54	0.00164	3490.54	0.00276	3490.54	0.00169
3489.11	0.00261	3489.11	0.00352	3489.11	0.00208
3487.68	0.00303	3487.68	0.00394	3487.68	0.00262
3486.26	0.00285	3486.26	0.0038	3486.26	0.003
3484.83	0.00236	3484.83	0.00314	3484.83	0.0031
3483.4	0.00191	3483.4	0.00231	3483.4	0.00305
3481.97	0.0016	3481.97	0.00161	3481.97	0.00288
3480.55	0.00124	3480.55	0.00101	3480.55	0.00251
3479.12	0.0007	3479.12	0.00042	3479.12	0.00203
3477.69	0.00018	3477.69	-1e-05	3477.69	0.00175
3476.26	-5e-05	3476.26	0	3476.26	0.00174
3474.83	5e-05	3474.83	0.00044	3474.83	0.00173
3473.41	0.00028	3473.41	0.00112	3473.41	0.00158
3471.98	0.00053	3471.98	0.00189	3471.98	0.0015
3470.55	0.00072	3470.55	0.00258	3470.55	0.00175
3469.12	0.00075	3469.12	0.00291	3469.12	0.00218
3467.7	0.00059	3467.7	0.00262	3467.7	0.00236
3466.27	0.00033	3466.27	0.00187	3466.27	0.002
3464.84	8e-05	3464.84	0.00121	3464.84	0.00117
3463.41	0	3463.41	0.00107	3463.41	0.00033
3461.99	0.00013	3461.99	0.00136	3461.99	0
3460.56	0.00041	3460.56	0.0017	3460.56	0.00017
3459.13	0.00058	3459.13	0.00188	3459.13	0.00076
3457.7	0.00066	3457.7	0.002	3457.7	0.00165
3456.28	0.00101	3456.28	0.00219	3456.28	0.00275
3454.85	0.00181	3454.85	0.00236	3454.85	0.00363
3453.42	0.00264	3453.42	0.00235	3453.42	0.00384
3451.99	0.00298	3451.99	0.00213	3451.99	0.00352
3450.57	0.00281	3450.57	0.00179	3450.57	0.00329
3449.14	0.00249	3449.14	0.00158	3449.14	0.00351
3447.71	0.00224	3447.71	0.00176	3447.71	0.00391
3446.28	0.00204	3446.28	0.00231	3446.28	0.00419
3444.85	0.00193	3444.85	0.00281	3444.85	0.0044
3443.43	0.00205	3443.43	0.00292	3443.43	0.00469
3442	0.00234	3442	0.00276	3442	0.00493
3440.57	0.00248	3440.57	0.00257	3440.57	0.00483
3439.14	0.00222	3439.14	0.00239	3439.14	0.00432
3437.72	0.0016	3437.72	0.00215	3437.72	0.0035
3436.29	0.00081	3436.29	0.00188	3436.29	0.00249
3434.86	5e-05	3434.86	0.00174	3434.86	0.00143
3433.43	-0.00043	3433.43	0.00179	3433.43	0.00067
3432.01	-0.00027	3432.01	0.00192	3432.01	0.00063
3430.58	0.00063	3430.58	0.00193	3430.58	0.00136
3429.15	0.00189	3429.15	0.00179	3429.15	0.00248
3427.72	0.00298	3427.72	0.0017	3427.72	0.00349
3426.3	0.00359	3426.3	0.00184	3426.3	0.004
3424.87	0.00367	3424.87	0.00214	3424.87	0.00376
3423.44	0.00337	3423.44	0.00227	3423.44	0.00285
3422.01	0.00284	3422.01	0.00193	3422.01	0.00182
3420.59	0.0021	3420.59	0.00107	3420.59	0.00118
3419.16	0.00118	3419.16	4e-05	3419.16	0.00089
3417.73	0.00028	3417.73	-0.00062	3417.73	0.0006
3416.3	-0.00032	3416.3	-0.00057	3416.3	0.00027
3414.87	-0.00061	3414.87	1e-05	3414.87	0.00023
3413.45	-0.00066	3413.45	0.00065	3413.45	0.00073
3412.02	-0.00043	3412.02	0.00115	3412.02	0.00161
3410.59	1e-05	3410.59	0.00159	3410.59	0.00243
3409.16	0.00035	3409.16	0.00208	3409.16	0.00279
3407.74	0.00048	3407.74	0.0026	3407.74	0.0027
3406.31	0.0006	3406.31	0.00312	3406.31	0.00251
3404.88	0.00084	3404.88	0.00356	3404.88	0.00249
3403.45	0.00106	3403.45	0.00379	3403.45	0.00267
3402.03	0.00121	3402.03	0.00365	3402.03	0.00293
3400.6	0.00146	3400.6	0.00318	3400.6	0.00323
3399.17	0.00179	3399.17	0.00273	3399.17	0.00348
3397.74	0.00202	3397.74	0.00255	3397.74	0.00354
3396.32	0.0021	3396.32	0.00263	3396.32	0.00347
3394.89	0.00226	3394.89	0.00277	3394.89	0.0035
3393.46	0.00256	3393.46	0.00281	3393.46	0.00368
3392.03	0.00266	3392.03	0.00265	3392.03	0.00374
3390.6	0.00227	3390.6	0.00218	3390.6	0.00337
3389.18	0.00148	3389.18	0.00133	3389.18	0.0027
3387.75	0.00062	3387.75	0.00039	3387.75	0.00223
3386.32	0	3386.32	0	3386.32	0.00235
3384.89	-0.00014	3384.89	0.00054	3384.89	0.00292
3383.47	0.00038	3383.47	0.00166	3383.47	0.00343
3382.04	0.00132	3382.04	0.00249	3382.04	0.00362
3380.61	0.00219	3380.61	0.00261	3380.61	0.00365
3379.18	0.0026	3379.18	0.00236	3379.18	0.00384
3377.76	0.00239	3377.76	0.00207	3377.76	0.00418
3376.33	0.00164	3376.33	0.00173	3376.33	0.00438
3374.9	0.00073	3374.9	0.00132	3374.9	0.00432
3373.47	0.00019	3373.47	0.00117	3373.47	0.00423
3372.05	0.00039	3372.05	0.00147	3372.05	0.00432
3370.62	0.00118	3370.62	0.00197	3370.62	0.00447
3369.19	0.00206	3369.19	0.00239	3369.19	0.00449
3367.76	0.00262	3367.76	0.00284	3367.76	0.00433
3366.34	0.00271	3366.34	0.00349	3366.34	0.00397
3364.91	0.00258	3364.91	0.00424	3364.91	0.00352
3363.48	0.0026	3363.48	0.00479	3363.48	0.0032
3362.05	0.00285	3362.05	0.00486	3362.05	0.00315
3360.62	0.00301	3360.62	0.00429	3360.62	0.00316
3359.2	0.00275	3359.2	0.00334	3359.2	0.0031
3357.77	0.00222	3357.77	0.00268	3357.77	0.00327
3356.34	0.00176	3356.34	0.00284	3356.34	0.00387
3354.91	0.00147	3354.91	0.00351	3354.91	0.00446
3353.49	0.00124	3353.49	0.00387	3353.49	0.00435
3352.06	0.00107	3352.06	0.00348	3352.06	0.00338
3350.63	0.00104	3350.63	0.0026	3350.63	0.00204
3349.2	0.00097	3349.2	0.00169	3349.2	0.00095
3347.78	0.00066	3347.78	0.001	3347.78	0.00051
3346.35	0.00038	3346.35	0.00073	3346.35	0.00085
3344.92	0.00072	3344.92	0.00105	3344.92	0.00173
3343.49	0.00174	3343.49	0.00179	3343.49	0.00268
3342.07	0.00283	3342.07	0.0025	3342.07	0.00328
3340.64	0.00327	3340.64	0.00286	3340.64	0.00355
3339.21	0.00296	3339.21	0.00287	3339.21	0.00376
3337.78	0.00235	3337.78	0.00268	3337.78	0.00403
3336.36	0.00186	3336.36	0.00234	3336.36	0.00415
3334.93	0.00147	3334.93	0.00181	3334.93	0.0038
3333.5	0.00095	3333.5	0.00112	3333.5	0.00297
3332.07	0.00037	3332.07	0.00055	3332.07	0.0021
3330.64	0	3330.64	0.00043	3330.64	0.0017
3329.22	2e-05	3329.22	0.00082	3329.22	0.00188
3327.79	0.00039	3327.79	0.00146	3327.79	0.00242
3326.36	0.001	3326.36	0.00207	3326.36	0.0031
3324.93	0.00169	3324.93	0.00254	3324.93	0.00392
3323.51	0.00231	3323.51	0.0029	3323.51	0.0049
3322.08	0.00271	3322.08	0.00318	3322.08	0.00566
3320.65	0.00279	3320.65	0.00323	3320.65	0.00565
3319.22	0.00245	3319.22	0.0029	3319.22	0.00462
3317.8	0.00178	3317.8	0.00236	3317.8	0.00305
3316.37	0.00111	3316.37	0.00213	3316.37	0.00189
3314.94	0.00084	3314.94	0.00256	3314.94	0.00182
3313.51	0.00107	3313.51	0.00338	3313.51	0.00267
3312.09	0.00143	3312.09	0.0039	3312.09	0.0036
3310.66	0.0015	3310.66	0.00376	3310.66	0.00393
3309.23	0.00134	3309.23	0.00316	3309.23	0.00368
3307.8	0.00133	3307.8	0.00251	3307.8	0.00326
3306.38	0.00154	3306.38	0.00205	3306.38	0.00294
3304.95	0.00159	3304.95	0.00185	3304.95	0.00269
3303.52	0.00127	3303.52	0.00189	3303.52	0.00252
3302.09	0.00086	3302.09	0.00209	3302.09	0.00251
3300.66	0.0008	3300.66	0.00222	3300.66	0.00275
3299.24	0.00116	3299.24	0.00217	3299.24	0.00318
3297.81	0.00173	3297.81	0.00212	3297.81	0.00366
3296.38	0.00228	3296.38	0.00225	3296.38	0.00401
3294.95	0.0027	3294.95	0.00248	3294.95	0.0041
3293.53	0.0029	3293.53	0.00258	3293.53	0.0041
3292.1	0.00278	3292.1	0.0024	3292.1	0.00432
3290.67	0.0023	3290.67	0.00198	3290.67	0.00463
3289.24	0.00157	3289.24	0.00142	3289.24	0.00454
3287.82	0.00087	3287.82	0.00084	3287.82	0.00385
3286.39	0.00052	3286.39	0.00031	3286.39	0.00303
3284.96	0.00053	3284.96	-1e-05	3284.96	0.0027
3283.53	0.0007	3283.53	0	3283.53	0.00305
3282.11	0.00094	3282.11	0.00031	3282.11	0.00374
3280.68	0.0013	3280.68	0.00077	3280.68	0.00435
3279.25	0.00184	3279.25	0.00122	3279.25	0.00466
3277.82	0.00244	3277.82	0.00162	3277.82	0.00458
3276.4	0.00282	3276.4	0.00198	3276.4	0.00414
3274.97	0.00281	3274.97	0.00227	3274.97	0.0036
3273.54	0.00259	3273.54	0.00232	3273.54	0.00328
3272.11	0.00241	3272.11	0.00195	3272.11	0.0032
3270.68	0.00216	3270.68	0.0012	3270.68	0.00301
3269.26	0.00154	3269.26	0.00047	3269.26	0.00243
3267.83	0.00051	3267.83	0.00017	3267.83	0.00167
3266.4	-0.00056	3266.4	0.00023	3266.4	0.00117
3264.97	-0.00123	3264.97	0.00023	3264.97	0.00106
3263.55	-0.00144	3263.55	-0.00016	3263.55	0.00112
3262.12	-0.00139	3262.12	-0.00081	3262.12	0.00105
3260.69	-0.00128	3260.69	-0.0013	3260.69	0.00079
3259.26	-0.00107	3259.26	-0.00127	3259.26	0.0005
3257.84	-0.00074	3257.84	-0.00068	3257.84	0.00048
3256.41	-0.00048	3256.41	6e-05	3256.41	0.0008
3254.98	-0.0005	3254.98	0.00035	3254.98	0.00119
3253.55	-0.00069	3253.55	-3e-05	3253.55	0.00126
3252.13	-0.00069	3252.13	-0.00068	3252.13	0.00105
3250.7	-0.00036	3250.7	-0.00099	3250.7	0.00096
3249.27	5e-05	3249.27	-0.00072	3249.27	0.00116
3247.84	0.00015	3247.84	-0.00023	3247.84	0.00133
3246.42	-0.00017	3246.42	4e-05	3246.42	0.00116
3244.99	-0.00054	3244.99	7e-05	3244.99	0.00087
3243.56	-0.00048	3243.56	0.0002	3243.56	0.00084
3242.13	7e-05	3242.13	0.00063	3242.13	0.00114
3240.7	0.00061	3240.7	0.00116	3240.7	0.00142
3239.28	0.0006	3239.28	0.00142	3239.28	0.00141
3237.85	0.00024	3237.85	0.00148	3237.85	0.00125
3236.42	0.00016	3236.42	0.00183	3236.42	0.00141
3234.99	0.00061	3234.99	0.00264	3234.99	0.00213
3233.57	0.0012	3233.57	0.00328	3233.57	0.00305
3232.14	0.00143	3232.14	0.00305	3232.14	0.00348
3230.71	0.00123	3230.71	0.00208	3230.71	0.00307
3229.28	0.00078	3229.28	0.00109	3229.28	0.00206
3227.86	0.00029	3227.86	0.00047	3227.86	0.00095
3226.43	-3e-05	3226.43	0.00013	3226.43	0.00019
3225	0	3225	-4e-05	3225	0
3223.57	0.00032	3223.57	0	3223.57	0.00015
3222.15	0.00075	3222.15	0.00026	3222.15	0.00038
3220.72	0.0011	3220.72	0.00065	3220.72	0.00054
3219.29	0.00129	3219.29	0.00108	3219.29	0.00076
3217.86	0.00134	3217.86	0.00151	3217.86	0.00103
3216.43	0.00134	3216.43	0.00184	3216.43	0.00105
3215.01	0.00138	3215.01	0.00192	3215.01	0.00063
3213.58	0.00141	3213.58	0.00158	3213.58	-5e-05
3212.15	0.00129	3212.15	0.00085	3212.15	-0.00062
3210.72	0.00116	3210.72	3e-05	3210.72	-0.00075
3209.3	0.00134	3209.3	-0.00043	3209.3	-0.00036
3207.87	0.00183	3207.87	-0.00034	3207.87	0.00035
3206.44	0.00223	3206.44	8e-05	3206.44	0.00096
3205.01	0.00224	3205.01	0.00052	3205.01	0.00113
3203.59	0.00198	3203.59	0.00084	3203.59	0.00092
3202.16	0.00167	3202.16	0.00106	3202.16	0.00061
3200.73	0.00145	3200.73	0.00111	3200.73	0.00034
3199.3	0.0014	3199.3	0.00086	3199.3	5e-05
3197.88	0.00159	3197.88	0.00026	3197.88	-0.00026
3196.45	0.00193	3196.45	-0.00046	3196.45	-0.00033
3195.02	0.00217	3195.02	-0.0009	3195.02	-3e-05
3193.59	0.00209	3193.59	-0.00084	3193.59	0.00039
3192.17	0.00167	3192.17	-0.00043	3192.17	0.00051
3190.74	0.00113	3190.74	-4e-05	3190.74	0.00028
3189.31	0.00071	3189.31	7e-05	3189.31	1e-05
3187.88	0.00043	3187.88	-5e-05	3187.88	-4e-05
3186.45	0.00016	3186.45	-0.00013	3186.45	0.00013
3185.03	-3e-05	3185.03	4e-05	3185.03	0.00034
3183.6	0	3183.6	0.00034	3183.6	0.00051
3182.17	0.00017	3182.17	0.00047	3182.17	0.00069
3180.74	0.00054	3180.74	0.00034	3180.74	0.00085
3179.32	0.00094	3179.32	0.00023	3179.32	0.00084
3177.89	0.00128	3177.89	0.00043	3177.89	0.00063
3176.46	0.00162	3176.46	0.0009	3176.46	0.00047
3175.03	0.00199	3175.03	0.00124	3175.03	0.00056
3173.61	0.00217	3173.61	0.00114	3173.61	0.00075
3172.18	0.00196	3172.18	0.00064	3172.18	0.00082
3170.75	0.00158	3170.75	0.00014	3170.75	0.00079
3169.32	0.0015	3169.32	0	3169.32	0.00087
3167.9	0.00181	3167.9	0.00012	3167.9	0.00098
3166.47	0.00211	3166.47	0.00037	3166.47	0.00086
3165.04	0.00204	3165.04	0.00068	3165.04	0.00042
3163.61	0.0017	3163.61	0.00111	3163.61	0
3162.19	0.00141	3162.19	0.00155	3162.19	0
3160.76	0.00142	3160.76	0.00183	3160.76	0.00052
3159.33	0.00182	3159.33	0.00209	3159.33	0.0015
3157.9	0.00253	3157.9	0.00269	3157.9	0.00269
3156.47	0.00343	3156.47	0.00366	3156.47	0.00373
3155.05	0.00442	3155.05	0.00465	3155.05	0.00421
3153.62	0.00533	3153.62	0.00527	3153.62	0.00411
3152.19	0.00592	3152.19	0.00547	3152.19	0.00386
3150.76	0.00608	3150.76	0.00538	3150.76	0.00393
3149.34	0.00585	3149.34	0.00508	3149.34	0.00423
3147.91	0.00532	3147.91	0.0046	3147.91	0.00434
3146.48	0.00465	3146.48	0.0041	3146.48	0.00425
3145.05	0.00417	3145.05	0.00394	3145.05	0.00444
3143.63	0.00423	3143.63	0.00435	3143.63	0.00528
3142.2	0.00492	3142.2	0.00517	3142.2	0.00644
3140.77	0.00591	3140.77	0.0059	3140.77	0.00724
3139.34	0.00663	3139.34	0.0061	3139.34	0.00727
3137.92	0.0067	3137.92	0.00573	3137.92	0.00667
3136.49	0.00602	3136.49	0.00502	3136.49	0.00582
3135.06	0.00484	3135.06	0.00416	3135.06	0.00493
3133.63	0.00358	3133.63	0.0033	3133.63	0.00414
3132.21	0.0027	3132.21	0.00275	3132.21	0.00373
3130.78	0.00251	3130.78	0.0028	3130.78	0.00395
3129.35	0.00294	3129.35	0.00346	3129.35	0.00464
3127.92	0.00366	3127.92	0.00438	3127.92	0.0053
3126.49	0.00439	3126.49	0.00517	3126.49	0.0057
3125.07	0.00514	3125.07	0.00571	3125.07	0.00609
3123.64	0.00607	3123.64	0.00622	3123.64	0.00683
3122.21	0.007	3122.21	0.00684	3122.21	0.0078
3120.78	0.00751	3120.78	0.00729	3120.78	0.00846
3119.36	0.00732	3119.36	0.0071	3119.36	0.00845
3117.93	0.00672	3117.93	0.00626	3117.93	0.00789
3116.5	0.00621	3116.5	0.00534	3116.5	0.00717
3115.07	0.00603	3115.07	0.00497	3115.07	0.00659
3113.65	0.00602	3113.65	0.00516	3113.65	0.00616
3112.22	0.00592	3112.22	0.00545	3112.22	0.00583
3110.79	0.00581	3110.79	0.00558	3110.79	0.00565
3109.36	0.00608	3109.36	0.00583	3109.36	0.0058
3107.94	0.00693	3107.94	0.00648	3107.94	0.00638
3106.51	0.00804	3106.51	0.00742	3106.51	0.00731
3105.08	0.00893	3105.08	0.00839	3105.08	0.00845
3103.65	0.00946	3103.65	0.00934	3103.65	0.00962
3102.23	0.00988	3102.23	0.0103	3102.23	0.01062
3100.8	0.01041	3100.8	0.01112	3100.8	0.01129
3099.37	0.01085	3099.37	0.01144	3099.37	0.01156
3097.94	0.01086	3097.94	0.011	3097.94	0.01146
3096.51	0.01047	3096.51	0.01003	3096.51	0.01103
3095.09	0.01008	3095.09	0.0092	3095.09	0.01045
3093.66	0.01005	3093.66	0.0091	3093.66	0.00993
3092.23	0.01028	3092.23	0.00963	3092.23	0.00956
3090.8	0.01035	3090.8	0.01002	3090.8	0.0092
3089.38	0.00991	3089.38	0.00952	3089.38	0.00875
3087.95	0.00909	3087.95	0.00829	3087.95	0.00841
3086.52	0.00839	3086.52	0.00721	3086.52	0.0085
3085.09	0.00807	3085.09	0.00685	3085.09	0.00897
3083.67	0.0079	3083.67	0.00691	3083.67	0.00926
3082.24	0.00741	3082.24	0.00671	3082.24	0.00883
3080.81	0.00646	3080.81	0.00602	3080.81	0.00769
3079.38	0.00537	3079.38	0.00512	3079.38	0.00633
3077.96	0.00459	3077.96	0.00438	3077.96	0.00517
3076.53	0.00423	3076.53	0.00392	3076.53	0.00435
3075.1	0.00396	3075.1	0.00354	3075.1	0.00372
3073.67	0.00354	3073.67	0.00294	3073.67	0.00311
3072.25	0.00309	3072.25	0.00215	3072.25	0.00251
3070.82	0.00281	3070.82	0.00154	3070.82	0.00202
3069.39	0.00255	3069.39	0.00129	3069.39	0.00172
3067.96	0.00203	3067.96	0.00122	3067.96	0.00158
3066.53	0.00131	3066.53	0.00099	3066.53	0.00158
3065.11	0.00076	3065.11	0.00054	3065.11	0.00163
3063.68	0.00061	3063.68	0.00013	3063.68	0.00163
3062.25	0.00063	3062.25	0	3062.25	0.00149
3060.82	0.00051	3060.82	6e-05	3060.82	0.00117
3059.4	0.0002	3059.4	0.00027	3059.4	0.00071
3057.97	-3e-05	3057.97	0.00046	3057.97	0.00022
3056.54	0	3056.54	0.00059	3056.54	0
3055.11	0.00018	3055.11	0.00069	3055.11	0.00018
3053.69	0.0003	3053.69	0.00078	3053.69	0.00075
3052.26	0.00017	3052.26	0.00069	3052.26	0.00122
3050.83	-0.00022	3050.83	0.00036	3050.83	0.00122
3049.4	-0.00055	3049.4	2e-05	3049.4	0.00098
3047.98	-0.00055	3047.98	0	3047.98	0.001
3046.55	-0.00021	3046.55	0.00042	3046.55	0.00154
3045.12	0.00027	3045.12	0.00131	3045.12	0.00244
3043.69	0.00065	3043.69	0.00237	3043.69	0.00346
3042.26	0.00084	3042.26	0.00321	3042.26	0.00441
3040.84	0.00096	3040.84	0.0036	3040.84	0.00514
3039.41	0.00123	3039.41	0.00376	3039.41	0.00556
3037.98	0.00179	3037.98	0.00407	3037.98	0.00591
3036.55	0.00264	3036.55	0.00478	3036.55	0.00666
3035.13	0.00363	3035.13	0.00585	3035.13	0.00805
3033.7	0.00445	3033.7	0.00701	3033.7	0.00975
3032.27	0.00483	3032.27	0.00781	3032.27	0.01113
3030.84	0.00486	3030.84	0.00805	3030.84	0.01182
3029.42	0.00499	3029.42	0.00803	3029.42	0.01211
3027.99	0.00565	3027.99	0.00838	3027.99	0.01268
3026.56	0.00683	3026.56	0.00938	3026.56	0.01391
3025.13	0.00827	3025.13	0.01082	3025.13	0.01564
3023.71	0.0097	3023.71	0.01239	3023.71	0.01752
3022.28	0.01095	3022.28	0.01386	3022.28	0.01928
3020.85	0.01186	3020.85	0.01509	3020.85	0.02076
3019.42	0.01232	3019.42	0.01584	3019.42	0.02187
3018	0.01234	3018	0.01603	3018	0.02262
3016.57	0.01205	3016.57	0.01583	3016.57	0.02303
3015.14	0.01148	3015.14	0.01541	3015.14	0.02305
3013.71	0.01055	3013.71	0.01464	3013.71	0.0226
3012.28	0.00917	3012.28	0.01331	3012.28	0.02177
3010.86	0.00732	3010.86	0.0115	3010.86	0.02069
3009.43	0.00516	3009.43	0.0096	3009.43	0.01939
3008	0.00302	3008	0.00795	3008	0.01796
3006.57	0.00132	3006.57	0.00658	3006.57	0.01662
3005.15	0.00031	3005.15	0.00545	3005.15	0.01551
3003.72	-5e-05	3003.72	0.00453	3003.72	0.01438
3002.29	0	3002.29	0.00385	3002.29	0.01283
3000.86	0.00043	3000.86	0.00357	3000.86	0.01092
2999.44	0.0012	2999.44	0.00391	2999.44	0.00929
2998.01	0.00192	2998.01	0.00498	2998.01	0.0088
2996.58	0.00211	2996.58	0.0065	2996.58	0.00982
2995.15	0.00211	2995.15	0.00821	2995.15	0.01218
2993.73	0.00282	2993.73	0.01026	2993.73	0.01538
2992.3	0.00457	2992.3	0.01281	2992.3	0.01877
2990.87	0.00691	2990.87	0.0157	2990.87	0.02185
2989.44	0.00943	2989.44	0.01866	2989.44	0.02455
2988.02	0.01219	2988.02	0.02169	2988.02	0.02712
2986.59	0.01536	2986.59	0.02491	2986.59	0.02976
2985.16	0.01891	2985.16	0.02851	2985.16	0.03259
2983.73	0.02274	2983.73	0.03257	2983.73	0.03575
2982.3	0.02663	2982.3	0.03694	2982.3	0.0392
2980.88	0.03028	2980.88	0.04121	2980.88	0.04268
2979.45	0.03335	2979.45	0.04497	2979.45	0.04598
2978.02	0.03566	2978.02	0.04808	2978.02	0.04906
2976.59	0.03743	2976.59	0.0507	2976.59	0.05182
2975.17	0.03904	2975.17	0.05302	2975.17	0.05404
2973.74	0.04063	2973.74	0.05498	2973.74	0.05557
2972.31	0.04206	2972.31	0.05648	2972.31	0.05667
2970.88	0.04339	2970.88	0.05764	2970.88	0.05791
2969.46	0.04513	2969.46	0.05904	2969.46	0.05975
2968.03	0.04771	2968.03	0.06119	2968.03	0.06226
2966.6	0.05118	2966.6	0.06425	2966.6	0.06521
2965.17	0.05547	2965.17	0.06809	2965.17	0.06859
2963.75	0.0607	2963.75	0.07285	2963.75	0.07283
2962.32	0.06716	2962.32	0.07894	2962.32	0.07857
2960.89	0.07509	2960.89	0.08665	2960.89	0.08608
2959.46	0.08471	2959.46	0.09599	2959.46	0.09528
2958.04	0.09629	2958.04	0.10688	2958.04	0.10611
2956.61	0.10993	2956.61	0.11947	2956.61	0.1188
2955.18	0.12558	2955.18	0.13399	2955.18	0.13347
2953.75	0.14305	2953.75	0.15051	2953.75	0.14992
2952.32	0.16218	2952.32	0.1688	2952.32	0.16785
2950.9	0.18266	2950.9	0.18842	2950.9	0.18721
2949.47	0.2039	2949.47	0.20875	2949.47	0.20782
2948.04	0.22518	2948.04	0.2291	2948.04	0.22895
2946.61	0.24596	2946.61	0.24886	2946.61	0.24935
2945.19	0.26577	2945.19	0.26748	2945.19	0.26785
2943.76	0.28376	2943.76	0.28433	2943.76	0.28374
2942.33	0.29882	2942.33	0.29853	2942.33	0.29682
2940.9	0.31028	2940.9	0.30936	2940.9	0.30721
2939.48	0.31821	2939.48	0.31671	2939.48	0.31495
2938.05	0.32297	2938.05	0.32101	2938.05	0.31983
2936.62	0.32487	2936.62	0.32264	2936.62	0.32169
2935.19	0.32422	2935.19	0.32172	2935.19	0.32081
2933.77	0.32149	2933.77	0.31851	2933.77	0.31774
2932.34	0.31698	2932.34	0.3136	2932.34	0.31285
2930.91	0.31069	2930.91	0.30742	2930.91	0.30626
2929.48	0.30272	2929.48	0.29984	2929.48	0.29819
2928.06	0.29347	2928.06	0.29057	2928.06	0.28902
2926.63	0.28338	2926.63	0.27979	2926.63	0.27913
2925.2	0.27271	2925.2	0.26824	2925.2	0.26867
2923.77	0.26179	2923.77	0.25671	2923.77	0.25767
2922.34	0.25109	2922.34	0.2458	2922.34	0.2465
2920.92	0.24119	2920.92	0.23601	2920.92	0.23606
2919.49	0.2327	2919.49	0.22779	2919.49	0.22737
2918.06	0.22624	2918.06	0.2215	2918.06	0.22117
2916.63	0.22221	2916.63	0.21745	2916.63	0.21773
2915.21	0.22073	2915.21	0.21613	2915.21	0.21706
2913.78	0.22182	2913.78	0.21806	2913.78	0.21907
2912.35	0.22573	2912.35	0.22338	2912.35	0.22367
2910.92	0.23279	2910.92	0.23174	2910.92	0.23095
2909.5	0.24294	2909.5	0.24259	2909.5	0.24099
2908.07	0.25552	2908.07	0.25521	2908.07	0.25343
2906.64	0.26921	2906.64	0.26854	2906.64	0.26717
2905.21	0.28229	2905.21	0.28107	2905.21	0.28049
2903.79	0.29301	2903.79	0.29124	2903.79	0.29152
2902.36	0.29998	2902.36	0.29788	2902.36	0.2986
2900.93	0.30257	2900.93	0.30035	2900.93	0.30079
2899.5	0.30079	2899.5	0.29836	2899.5	0.29807
2898.07	0.29496	2898.07	0.2919	2898.07	0.29111
2896.65	0.28545	2896.65	0.28143	2896.65	0.28076
2895.22	0.27292	2895.22	0.26813	2895.22	0.26806
2893.79	0.25865	2893.79	0.25365	2893.79	0.25428
2892.36	0.24429	2892.36	0.23965	2892.36	0.24068
2890.94	0.23128	2890.94	0.22722	2890.94	0.22822
2889.51	0.22048	2889.51	0.21685	2889.51	0.21764
2888.08	0.21213	2888.08	0.2088	2888.08	0.20951
2886.65	0.2061	2886.65	0.20324	2886.65	0.20411
2885.23	0.20222	2885.23	0.20021	2885.23	0.20125
2883.8	0.20064	2883.8	0.19965	2883.8	0.20051
2882.37	0.20158	2882.37	0.20145	2882.37	0.20169
2880.94	0.20501	2880.94	0.20544	2880.94	0.20499
2879.52	0.21081	2879.52	0.21155	2879.52	0.21081
2878.09	0.21912	2878.09	0.21996	2878.09	0.21932
2876.66	0.23028	2876.66	0.23105	2876.66	0.23043
2875.23	0.2443	2875.23	0.24488	2875.23	0.24401
2873.81	0.26081	2873.81	0.26106	2873.81	0.26002
2872.38	0.27965	2872.38	0.2794	2872.38	0.27861
2870.95	0.30121	2870.95	0.30034	2870.95	0.29996
2869.52	0.3259	2869.52	0.32433	2869.52	0.324
2868.09	0.35313	2868.09	0.35085	2868.09	0.35014
2866.67	0.38114	2866.67	0.37815	2866.67	0.37705
2865.24	0.40774	2865.24	0.4037	2865.24	0.40273
2863.81	0.4308	2863.81	0.42499	2863.81	0.42472
2862.38	0.44818	2862.38	0.44	2862.38	0.44058
2860.96	0.45771	2860.96	0.44726	2860.96	0.44829
2859.53	0.45768	2859.53	0.44557	2859.53	0.4464
2858.1	0.44741	2858.1	0.43419	2858.1	0.43446
2856.67	0.42763	2856.67	0.41368	2856.67	0.4135
2855.25	0.40045	2855.25	0.38631	2855.25	0.38598
2853.82	0.36916	2853.82	0.35539	2853.82	0.35517
2852.39	0.33748	2852.39	0.32423	2852.39	0.3244
2850.96	0.30836	2850.96	0.29552	2850.96	0.29626
2849.54	0.28307	2849.54	0.27077	2849.54	0.27208
2848.11	0.2613	2848.11	0.25005	2848.11	0.25173
2846.68	0.24208	2846.68	0.23221	2846.68	0.23417
2845.25	0.22447	2845.25	0.21583	2845.25	0.21811
2843.83	0.20771	2843.83	0.19993	2843.83	0.20262
2842.4	0.19156	2842.4	0.18437	2842.4	0.18744
2840.97	0.17642	2840.97	0.16967	2840.97	0.17288
2839.54	0.16294	2839.54	0.15656	2839.54	0.15961
2838.11	0.15171	2838.11	0.14554	2838.11	0.14835
2836.69	0.14307	2836.69	0.13687	2836.69	0.13967
2835.26	0.13709	2835.26	0.13076	2835.26	0.13375
2833.83	0.13354	2833.83	0.12737	2833.83	0.13033
2832.4	0.13222	2832.4	0.12648	2832.4	0.12898
2830.98	0.13306	2830.98	0.12761	2830.98	0.1295
2829.55	0.136	2829.55	0.13041	2829.55	0.13198
2828.12	0.14093	2828.12	0.13497	2828.12	0.13646
2826.69	0.14774	2826.69	0.14142	2826.69	0.14274
2825.27	0.15622	2825.27	0.14957	2825.27	0.15053
2823.84	0.16589	2823.84	0.15896	2823.84	0.15963
2822.41	0.17619	2822.41	0.16906	2822.41	0.16973
2820.98	0.18662	2820.98	0.17932	2820.98	0.18012
2819.56	0.19658	2819.56	0.18899	2819.56	0.18977
2818.13	0.20527	2818.13	0.19722	2818.13	0.19772
2816.7	0.21192	2816.7	0.20336	2816.7	0.20347
2815.27	0.21608	2815.27	0.20712	2815.27	0.20691
2813.85	0.21767	2813.85	0.20835	2813.85	0.208
2812.42	0.21662	2812.42	0.20688	2812.42	0.20673
2810.99	0.21287	2810.99	0.20265	2810.99	0.20317
2809.56	0.20657	2809.56	0.19597	2809.56	0.19728
2808.13	0.19813	2808.13	0.18732	2808.13	0.189
2806.71	0.18801	2806.71	0.17706	2806.71	0.17855
2805.28	0.17654	2805.28	0.16548	2805.28	0.16663
2803.85	0.16404	2803.85	0.15295	2803.85	0.1541
2802.42	0.15091	2802.42	0.14003	2802.42	0.14162
2801	0.13766	2801	0.12734	2801	0.12956
2799.57	0.12483	2799.57	0.11532	2799.57	0.11804
2798.14	0.11281	2798.14	0.10417	2798.14	0.10691
2796.71	0.10161	2796.71	0.09377	2796.71	0.09606
2795.29	0.09111	2795.29	0.084	2795.29	0.08567
2793.86	0.08135	2793.86	0.0749	2793.86	0.07621
2792.43	0.07272	2792.43	0.06669	2792.43	0.06813
2791	0.0655	2791	0.05957	2791	0.0615
2789.58	0.05953	2789.58	0.05353	2789.58	0.05601
2788.15	0.05431	2788.15	0.04838	2788.15	0.0511
2786.72	0.04954	2786.72	0.04383	2786.72	0.04644
2785.29	0.0453	2785.29	0.03974	2785.29	0.04215
2783.87	0.04177	2783.87	0.03614	2783.87	0.03856
2782.44	0.03885	2782.44	0.03299	2782.44	0.0357
2781.01	0.03616	2781.01	0.03017	2781.01	0.03323
2779.58	0.03346	2779.58	0.0277	2779.58	0.0309
2778.15	0.03098	2778.15	0.02572	2778.15	0.02873
2776.73	0.02905	2776.73	0.0242	2776.73	0.02687
2775.3	0.02762	2775.3	0.0229	2775.3	0.02531
2773.87	0.02626	2773.87	0.02157	2773.87	0.0239
2772.44	0.02464	2772.44	0.02019	2772.44	0.02253
2771.02	0.02295	2771.02	0.01892	2771.02	0.02121
2769.59	0.02164	2769.59	0.01788	2769.59	0.01995
2768.16	0.02084	2768.16	0.01704	2768.16	0.01869
2766.73	0.0201	2766.73	0.01625	2766.73	0.01747
2765.31	0.01905	2765.31	0.01544	2765.31	0.01644
2763.88	0.01786	2763.88	0.01463	2763.88	0.01573
2762.45	0.0169	2762.45	0.01391	2762.45	0.01529
2761.02	0.01612	2761.02	0.01323	2761.02	0.01489
2759.6	0.01531	2759.6	0.01239	2759.6	0.01431
2758.17	0.01454	2758.17	0.01132	2758.17	0.01349
2756.74	0.01411	2756.74	0.01033	2756.74	0.01254
2755.31	0.01408	2755.31	0.00982	2755.31	0.01169
2753.89	0.01411	2753.89	0.00978	2753.89	0.01102
2752.46	0.01384	2752.46	0.00982	2752.46	0.01052
2751.03	0.01319	2751.03	0.00961	2751.03	0.0101
2749.6	0.01238	2749.6	0.00919	2749.6	0.00972
2748.17	0.01173	2748.17	0.00872	2748.17	0.00936
2746.75	0.01132	2746.75	0.00829	2746.75	0.00902
2745.32	0.01093	2745.32	0.0079	2745.32	0.00868
2743.89	0.01041	2743.89	0.00758	2743.89	0.0084
2742.46	0.00989	2742.46	0.00736	2742.46	0.00829
2741.04	0.00957	2741.04	0.00711	2741.04	0.00829
2739.61	0.00942	2739.61	0.00672	2739.61	0.00821
2738.18	0.00925	2738.18	0.00635	2738.18	0.00796
2736.75	0.00903	2736.75	0.00618	2736.75	0.00761
2735.33	0.00885	2735.33	0.00621	2735.33	0.0073
2733.9	0.00877	2733.9	0.00631	2733.9	0.00713
2732.47	0.00874	2732.47	0.00643	2732.47	0.00715
2731.04	0.0088	2731.04	0.00654	2731.04	0.00742
2729.62	0.00901	2729.62	0.00675	2729.62	0.00788
2728.19	0.00932	2728.19	0.00718	2728.19	0.0083
2726.76	0.00961	2726.76	0.00772	2726.76	0.0084
2725.33	0.00989	2725.33	0.00811	2725.33	0.00832
2723.9	0.01027	2723.9	0.00836	2723.9	0.00846
2722.48	0.01078	2722.48	0.00877	2722.48	0.00896
2721.05	0.01126	2721.05	0.00937	2721.05	0.00951
2719.62	0.01156	2719.62	0.00993	2719.62	0.00995
2718.19	0.01178	2718.19	0.01045	2718.19	0.01046
2716.77	0.01218	2716.77	0.0111	2716.77	0.0113
2715.34	0.01289	2715.34	0.01187	2715.34	0.0124
2713.91	0.01373	2713.91	0.01255	2713.91	0.01351
2712.48	0.01444	2712.48	0.01316	2712.48	0.01448
2711.06	0.01498	2711.06	0.0139	2711.06	0.01538
2709.63	0.01544	2709.63	0.01468	2709.63	0.01619
2708.2	0.0158	2708.2	0.01512	2708.2	0.01668
2706.77	0.01596	2706.77	0.01497	2706.77	0.01659
2705.35	0.01576	2705.35	0.01427	2705.35	0.0159
2703.92	0.01516	2703.92	0.01331	2703.92	0.01482
2702.49	0.01428	2702.49	0.01241	2702.49	0.0137
2701.06	0.01336	2701.06	0.01173	2701.06	0.01278
2699.64	0.01253	2699.64	0.01119	2699.64	0.01201
2698.21	0.01173	2698.21	0.0106	2698.21	0.01125
2696.78	0.01087	2696.78	0.00991	2696.78	0.01048
2695.35	0.00995	2695.35	0.0092	2695.35	0.00984
2693.92	0.00907	2693.92	0.00856	2693.92	0.00933
2692.5	0.00833	2692.5	0.00794	2692.5	0.0089
2691.07	0.00787	2691.07	0.00727	2691.07	0.00852
2689.64	0.00773	2689.64	0.00664	2689.64	0.00815
2688.21	0.00778	2688.21	0.00617	2688.21	0.00772
2686.79	0.00779	2686.79	0.0059	2686.79	0.00713
2685.36	0.00761	2685.36	0.00572	2685.36	0.00648
2683.93	0.00725	2683.93	0.0056	2683.93	0.00596
2682.5	0.00695	2682.5	0.00561	2682.5	0.00572
2681.08	0.00687	2681.08	0.00581	2681.08	0.00561
2679.65	0.00678	2679.65	0.00595	2679.65	0.00534
2678.22	0.0064	2678.22	0.00576	2678.22	0.0048
2676.79	0.00588	2676.79	0.00525	2676.79	0.00422
2675.37	0.00562	2675.37	0.00468	2675.37	0.00379
2673.94	0.00561	2673.94	0.00411	2673.94	0.00345
2672.51	0.00543	2672.51	0.00342	2672.51	0.00307
2671.08	0.00485	2671.08	0.00278	2671.08	0.00274
2669.66	0.00414	2669.66	0.00251	2669.66	0.00259
2668.23	0.00359	2668.23	0.00266	2668.23	0.00263
2666.8	0.00328	2666.8	0.00286	2666.8	0.00276
2665.37	0.00312	2665.37	0.00287	2665.37	0.00285
2663.94	0.00307	2663.94	0.00279	2663.94	0.00285
2662.52	0.00304	2662.52	0.00277	2662.52	0.00274
2661.09	0.00289	2661.09	0.00275	2661.09	0.00249
2659.66	0.00263	2659.66	0.00268	2659.66	0.00217
2658.23	0.00253	2658.23	0.00274	2658.23	0.002
2656.81	0.00285	2656.81	0.00301	2656.81	0.00206
2655.38	0.00338	2655.38	0.00327	2655.38	0.00208
2653.95	0.00363	2653.95	0.00331	2653.95	0.00188
2652.52	0.00341	2652.52	0.0032	2652.52	0.00161
2651.1	0.00299	2651.1	0.00317	2651.1	0.00151
2649.67	0.00267	2649.67	0.00325	2649.67	0.00154
2648.24	0.00254	2648.24	0.00323	2648.24	0.00154
2646.81	0.00251	2646.81	0.00302	2646.81	0.00154
2645.39	0.00255	2645.39	0.00279	2645.39	0.00168
2643.96	0.00258	2643.96	0.00274	2643.96	0.00197
2642.53	0.00257	2642.53	0.00281	2642.53	0.00218
2641.1	0.0026	2641.1	0.00271	2641.1	0.00211
2639.68	0.00268	2639.68	0.00231	2639.68	0.00177
2638.25	0.00272	2638.25	0.00173	2638.25	0.00137
2636.82	0.00261	2636.82	0.00126	2636.82	0.00107
2635.39	0.00236	2635.39	0.00111	2635.39	0.00096
2633.96	0.00204	2633.96	0.00121	2633.96	0.00099
2632.54	0.00177	2632.54	0.00138	2632.54	0.00106
2631.11	0.00162	2631.11	0.00154	2631.11	0.00104
2629.68	0.00156	2629.68	0.0017	2629.68	0.00091
2628.25	0.00141	2628.25	0.00172	2628.25	0.00064
2626.83	0.00101	2626.83	0.00135	2626.83	0.00023
2625.4	0.00046	2625.4	0.00064	2625.4	-0.0002
2623.97	4e-05	2623.97	4e-05	2623.97	-0.00041
2622.54	0	2622.54	0	2622.54	-0.00027
2621.12	0.00041	2621.12	0.00049	2621.12	0.00021
2619.69	0.00106	2619.69	0.00114	2619.69	0.00076
2618.26	0.00168	2618.26	0.00158	2618.26	0.00121
2616.83	0.00223	2616.83	0.00185	2616.83	0.00159
2615.41	0.00278	2615.41	0.00212	2615.41	0.00194
2613.98	0.00312	2613.98	0.00225	2613.98	0.00211
2612.55	0.003	2612.55	0.00206	2612.55	0.00197
2611.12	0.00249	2611.12	0.00163	2611.12	0.00166
2609.7	0.00187	2609.7	0.00123	2609.7	0.00124
2608.27	0.00138	2608.27	0.00089	2608.27	0.00063
2606.84	0.00121	2606.84	0.00064	2606.84	0
2605.41	0.00145	2605.41	0.00078	2605.41	-0.00019
2603.98	0.00196	2603.98	0.00141	2603.98	0.00028
2602.56	0.00233	2602.56	0.00216	2602.56	0.00097
2601.13	0.00225	2601.13	0.00249	2601.13	0.0013
2599.7	0.00176	2599.7	0.00241	2599.7	0.00108
2598.27	0.0012	2598.27	0.00228	2598.27	0.00062
2596.85	0.00084	2596.85	0.00229	2596.85	0.00036
2595.42	0.00064	2595.42	0.00219	2595.42	0.00041
2593.99	0.00039	2593.99	0.00176	2593.99	0.00051
2592.56	8e-05	2592.56	0.00104	2592.56	0.00038
2591.14	-8e-05	2591.14	0.00033	2591.14	0.00012
2589.71	-3e-05	2589.71	-2e-05	2589.71	-2e-05
2588.28	9e-05	2588.28	0	2588.28	-2e-05
2586.85	8e-05	2586.85	0.00029	2586.85	0
2585.43	-1e-05	2585.43	0.00059	2585.43	2e-05
2584	0	2584	0.00078	2584	0.00012
2582.57	0.00024	2582.57	0.0009	2582.57	0.00018
2581.14	0.00059	2581.14	0.00099	2581.14	0.00016
2579.72	0.00094	2579.72	0.00102	2579.72	0.00019
2578.29	0.0014	2578.29	0.001	2578.29	0.00031
2576.86	0.0021	2576.86	0.0011	2576.86	0.00034
2575.43	0.0028	2575.43	0.00143	2575.43	0.00024
2574	0.00322	2574	0.00187	2574	0.0003
2572.58	0.00343	2572.58	0.00225	2572.58	0.00092
2571.15	0.00377	2571.15	0.00267	2571.15	0.00217
2569.72	0.00421	2569.72	0.00322	2569.72	0.00351
2568.29	0.00432	2568.29	0.00368	2568.29	0.0042
2566.87	0.00391	2566.87	0.00379	2566.87	0.00393
2565.44	0.00326	2565.44	0.00364	2565.44	0.00304
2564.01	0.00269	2564.01	0.00347	2564.01	0.00209
2562.58	0.00222	2562.58	0.0033	2562.58	0.00141
2561.16	0.00189	2561.16	0.00315	2561.16	0.00106
2559.73	0.00186	2559.73	0.00332	2559.73	0.00098
2558.3	0.00219	2558.3	0.0039	2558.3	0.00104
2556.87	0.00246	2556.87	0.00448	2556.87	0.00111
2555.45	0.00227	2555.45	0.00457	2555.45	0.00114
2554.02	0.00171	2554.02	0.00404	2554.02	0.00124
2552.59	0.00119	2552.59	0.0032	2552.59	0.00143
2551.16	0.00101	2551.16	0.00247	2551.16	0.00158
2549.73	0.00121	2549.73	0.00218	2549.73	0.00171
2548.31	0.00165	2548.31	0.00233	2548.31	0.00202
2546.88	0.0022	2546.88	0.00267	2546.88	0.00244
2545.45	0.00265	2545.45	0.00298	2545.45	0.00257
2544.02	0.00278	2544.02	0.00326	2544.02	0.00237
2542.6	0.00257	2542.6	0.00361	2542.6	0.00233
2541.17	0.00235	2541.17	0.00405	2541.17	0.00279
2539.74	0.00252	2539.74	0.00452	2539.74	0.00353
2538.31	0.00315	2538.31	0.00493	2538.31	0.00417
2536.89	0.00392	2536.89	0.00532	2536.89	0.00461
2535.46	0.00444	2535.46	0.00586	2535.46	0.00495
2534.03	0.00458	2534.03	0.00657	2534.03	0.00536
2532.6	0.00449	2532.6	0.00724	2532.6	0.00584
2531.18	0.00446	2531.18	0.00755	2531.18	0.00621
2529.75	0.00463	2529.75	0.00751	2529.75	0.00618
2528.32	0.00489	2528.32	0.00731	2528.32	0.0057
2526.89	0.00507	2526.89	0.00711	2526.89	0.00503
2525.47	0.00501	2525.47	0.00677	2525.47	0.00457
2524.04	0.00463	2524.04	0.00622	2524.04	0.00453
2522.61	0.00417	2522.61	0.00579	2522.61	0.00488
2521.18	0.00406	2521.18	0.00589	2521.18	0.00543
2519.75	0.00446	2519.75	0.00641	2519.75	0.00596
2518.33	0.00507	2518.33	0.00683	2518.33	0.00635
2516.9	0.00543	2516.9	0.0069	2516.9	0.00656
2515.47	0.00533	2515.47	0.00679	2515.47	0.00657
2514.04	0.00505	2514.04	0.00676	2514.04	0.00646
2512.62	0.00489	2512.62	0.00686	2512.62	0.0065
2511.19	0.00484	2511.19	0.00698	2511.19	0.00685
2509.76	0.00457	2509.76	0.00683	2509.76	0.00728
2508.33	0.00395	2508.33	0.00624	2508.33	0.00726
2506.91	0.00328	2506.91	0.00545	2506.91	0.00653
2505.48	0.00293	2505.48	0.00492	2505.48	0.0055
2504.05	0.00293	2504.05	0.00481	2504.05	0.00493
2502.62	0.00309	2502.62	0.00494	2502.62	0.00518
2501.2	0.00323	2501.2	0.00506	2501.2	0.00582
2499.77	0.00336	2499.77	0.00516	2499.77	0.00616
2498.34	0.00347	2498.34	0.00535	2498.34	0.00592
2496.91	0.00346	2496.91	0.00543	2496.91	0.0053
2495.49	0.00309	2495.49	0.00493	2495.49	0.00461
2494.06	0.00238	2494.06	0.00382	2494.06	0.00405
2492.63	0.00175	2492.63	0.00282	2492.63	0.00374
2491.2	0.00171	2491.2	0.00262	2491.2	0.00384
2489.77	0.00218	2489.77	0.00316	2489.77	0.00427
2488.35	0.00262	2488.35	0.00381	2488.35	0.00477
2486.92	0.00268	2486.92	0.00418	2486.92	0.00505
2485.49	0.00244	2485.49	0.00436	2485.49	0.00504
2484.06	0.00205	2484.06	0.0046	2484.06	0.00484
2482.64	0.00164	2482.64	0.00487	2482.64	0.00458
2481.21	0.0013	2481.21	0.00487	2481.21	0.00438
2479.78	0.00106	2479.78	0.00445	2479.78	0.00426
2478.35	0.00081	2478.35	0.00384	2478.35	0.00415
2476.93	0.0006	2476.93	0.00337	2476.93	0.00398
2475.5	0.00066	2475.5	0.00319	2475.5	0.00376
2474.07	0.00104	2474.07	0.0033	2474.07	0.00359
2472.64	0.00154	2472.64	0.00361	2472.64	0.0035
2471.22	0.00189	2471.22	0.00392	2471.22	0.00347
2469.79	0.00193	2469.79	0.00401	2469.79	0.00363
2468.36	0.00173	2468.36	0.00384	2468.36	0.00409
2466.93	0.00146	2466.93	0.00348	2466.93	0.00461
2465.51	0.00128	2465.51	0.00305	2465.51	0.00463
2464.08	0.00124	2464.08	0.00272	2464.08	0.00393
2462.65	0.00126	2462.65	0.00267	2462.65	0.00301
2461.22	0.00134	2461.22	0.00295	2461.22	0.00275
2459.79	0.00156	2459.79	0.00342	2459.79	0.00351
2458.37	0.00182	2458.37	0.00384	2458.37	0.00468
2456.94	0.00186	2456.94	0.00399	2456.94	0.00522
2455.51	0.00153	2455.51	0.00382	2455.51	0.00472
2454.08	0.00099	2454.08	0.00362	2454.08	0.00382
2452.66	0.00069	2452.66	0.00365	2452.66	0.0035
2451.23	0.00099	2451.23	0.0038	2451.23	0.00418
2449.8	0.00172	2449.8	0.00368	2449.8	0.0054
2448.37	0.00234	2448.37	0.00321	2448.37	0.00632
2446.95	0.00252	2446.95	0.00274	2446.95	0.00648
2445.52	0.0025	2445.52	0.0027	2445.52	0.00616
2444.09	0.00258	2444.09	0.00314	2444.09	0.00595
2442.66	0.00269	2442.66	0.00376	2442.66	0.00597
2441.24	0.00255	2441.24	0.00426	2441.24	0.00589
2439.81	0.00213	2439.81	0.00445	2439.81	0.00536
2438.38	0.00166	2438.38	0.00431	2438.38	0.00455
2436.95	0.00151	2436.95	0.00408	2436.95	0.00405
2435.53	0.00187	2435.53	0.00409	2435.53	0.0043
2434.1	0.00252	2434.1	0.00429	2434.1	0.00502
2432.67	0.00293	2432.67	0.00428	2432.67	0.00546
2431.24	0.00274	2431.24	0.00387	2431.24	0.00527
2429.81	0.00218	2429.81	0.0034	2429.81	0.00486
2428.39	0.00173	2428.39	0.00327	2428.39	0.00474
2426.96	0.00166	2426.96	0.00346	2426.96	0.00488
2425.53	0.00182	2425.53	0.0036	2425.53	0.00496
2424.1	0.00196	2424.1	0.00345	2424.1	0.00494
2422.68	0.00193	2422.68	0.00324	2422.68	0.00502
2421.25	0.00173	2421.25	0.00322	2421.25	0.00512
2419.82	0.00137	2419.82	0.00331	2419.82	0.00497
2418.39	0.001	2418.39	0.00325	2418.39	0.00458
2416.97	0.00086	2416.97	0.00294	2416.97	0.00416
2415.54	0.00118	2415.54	0.00265	2415.54	0.00392
2414.11	0.00194	2414.11	0.00267	2414.11	0.00395
2412.68	0.00278	2412.68	0.00303	2412.68	0.00422
2411.26	0.0031	2411.26	0.00343	2411.26	0.00458
2409.83	0.00276	2409.83	0.00366	2409.83	0.00484
2408.4	0.00236	2408.4	0.00392	2408.4	0.00508
2406.97	0.00258	2406.97	0.00447	2406.97	0.00555
2405.55	0.00333	2405.55	0.0052	2405.55	0.00626
2404.12	0.00393	2404.12	0.00576	2404.12	0.00692
2402.69	0.00407	2402.69	0.00603	2402.69	0.00721
2401.26	0.00415	2401.26	0.00624	2401.26	0.00713
2399.83	0.00484	2399.83	0.00743	2399.83	0.00826
2398.41	0.00546	2398.41	0.00839	2398.41	0.00906
2396.98	0.00569	2396.98	0.00881	2396.98	0.00928
2395.55	0.00563	2395.55	0.00889	2395.55	0.00926
2394.12	0.00546	2394.12	0.00874	2394.12	0.00908
2392.7	0.0053	2392.7	0.0084	2392.7	0.00874
2391.27	0.0052	2391.27	0.00796	2391.27	0.00832
2389.84	0.00523	2389.84	0.00752	2389.84	0.00794
2388.41	0.0054	2388.41	0.00719	2388.41	0.00775
2386.99	0.0056	2386.99	0.00706	2386.99	0.00783
2385.56	0.00569	2385.56	0.00712	2385.56	0.00815
2384.13	0.00557	2384.13	0.00724	2384.13	0.00859
2382.7	0.00522	2382.7	0.0073	2382.7	0.00897
2381.28	0.00473	2381.28	0.00731	2381.28	0.00925
2379.85	0.00442	2379.85	0.00745	2379.85	0.00925
2378.42	0.00445	2378.42	0.00785	2378.42	0.00899
2376.99	0.0047	2376.99	0.00834	2376.99	0.00843
2375.56	0.00505	2375.56	0.0086	2375.56	0.00709
2374.14	0.00481	2374.14	0.00843	2374.14	0.00565
2372.71	0.00369	2372.71	0.00787	2372.71	0.00488
2371.28	0.00218	2371.28	0.00713	2371.28	0.0051
2369.85	0.00163	2369.85	0.00624	2369.85	0.00498
2368.43	0.00229	2368.43	0.00516	2368.43	0.00367
2367	0.00237	2367	0.00392	2367	0.00249
2365.57	0.00131	2365.57	0.00293	2365.57	0.00143
2364.14	0.00036	2364.14	0.00263	2364.14	0
2362.72	0	2362.72	0.00283	2362.72	1e-05
2361.29	1e-05	2361.29	0.00264	2361.29	0.00208
2359.86	0.00094	2359.86	0.00154	2359.86	0.00328
2358.43	0.00218	2358.43	0.00025	2358.43	0.00249
2357.01	0.00294	2357.01	0	2357.01	0.0017
2355.58	0.00391	2355.58	0.00101	2355.58	0.00175
2354.15	0.0052	2354.15	0.00282	2354.15	0.00264
2352.72	0.00601	2352.72	0.00426	2352.72	0.00347
2351.3	0.00467	2351.3	0.00483	2351.3	0.00541
2349.87	0.00186	2349.87	0.00488	2349.87	0.0083
2348.44	0.00194	2348.44	0.00496	2348.44	0.00723
2347.01	0.00547	2347.01	0.00532	2347.01	0.00237
2345.58	0.00765	2345.58	0.00572	2345.58	9e-05
2344.16	0.00654	2344.16	0.00581	2344.16	0.00136
2342.73	0.00491	2342.73	0.00565	2342.73	0.00205
2341.3	0.0043	2341.3	0.00534	2341.3	0.00154
2339.87	0.00425	2339.87	0.00488	2339.87	0.00183
2338.45	0.00466	2338.45	0.00444	2338.45	0.00294
2337.02	0.00542	2337.02	0.00424	2337.02	0.00378
2335.59	0.00653	2335.59	0.00433	2335.59	0.00351
2334.16	0.00741	2334.16	0.00472	2334.16	0.00372
2332.74	0.00844	2332.74	0.00528	2332.74	0.00433
2331.31	0.00935	2331.31	0.00577	2331.31	0.00494
2329.88	0.00941	2329.88	0.00612	2329.88	0.00575
2328.45	0.00926	2328.45	0.00648	2328.45	0.00584
2327.03	0.00875	2327.03	0.00709	2327.03	0.00652
2325.6	0.00814	2325.6	0.00798	2325.6	0.00779
2324.17	0.0079	2324.17	0.00888	2324.17	0.0085
2322.74	0.00756	2322.74	0.00956	2322.74	0.00924
2321.32	0.00754	2321.32	0.00997	2321.32	0.00971
2319.89	0.0079	2319.89	0.01023	2319.89	0.01036
2318.46	0.00808	2318.46	0.0104	2318.46	0.01198
2317.03	0.00835	2317.03	0.01049	2317.03	0.01324
2315.6	0.00865	2315.6	0.01055	2315.6	0.01331
2314.18	0.00859	2314.18	0.01068	2314.18	0.01253
2312.75	0.00801	2312.75	0.01085	2312.75	0.01171
2311.32	0.00737	2311.32	0.01094	2311.32	0.01099
2309.89	0.00709	2309.89	0.01089	2309.89	0.01059
2308.47	0.00715	2308.47	0.01067	2308.47	0.01066
2307.04	0.00743	2307.04	0.01033	2307.04	0.01085
2305.61	0.00757	2305.61	0.00999	2305.61	0.011
2304.18	0.00747	2304.18	0.00978	2304.18	0.01118
2302.76	0.00759	2302.76	0.00985	2302.76	0.01123
2301.33	0.0082	2301.33	0.01025	2301.33	0.01124
2299.9	0.00908	2299.9	0.01084	2299.9	0.01138
2298.47	0.00988	2298.47	0.01127	2298.47	0.01144
2297.05	0.01023	2297.05	0.01122	2297.05	0.01133
2295.62	0.01003	2295.62	0.01073	2295.62	0.01107
2294.19	0.00939	2294.19	0.01019	2294.19	0.01081
2292.76	0.00867	2292.76	0.01005	2292.76	0.01068
2291.34	0.0083	2291.34	0.01051	2291.34	0.01074
2289.91	0.00848	2289.91	0.01139	2289.91	0.01096
2288.48	0.00904	2288.48	0.01229	2288.48	0.01125
2287.05	0.00963	2287.05	0.01289	2287.05	0.01153
2285.62	0.00999	2285.62	0.01316	2285.62	0.01191
2284.2	0.00996	2284.2	0.01324	2284.2	0.01236
2282.77	0.00951	2282.77	0.01322	2282.77	0.01256
2281.34	0.00871	2281.34	0.01298	2281.34	0.01229
2279.91	0.00784	2279.91	0.01242	2279.91	0.01183
2278.49	0.00729	2278.49	0.01162	2278.49	0.01173
2277.06	0.00727	2277.06	0.01083	2277.06	0.01212
2275.63	0.00755	2275.63	0.01019	2275.63	0.0126
2274.2	0.00774	2274.2	0.00974	2274.2	0.01266
2272.78	0.00781	2272.78	0.00958	2272.78	0.01218
2271.35	0.00798	2271.35	0.00989	2271.35	0.01156
2269.92	0.00835	2269.92	0.01064	2269.92	0.01117
2268.49	0.0087	2268.49	0.01134	2268.49	0.01089
2267.07	0.00884	2267.07	0.01135	2267.07	0.01034
2265.64	0.00881	2265.64	0.01062	2265.64	0.00956
2264.21	0.00883	2264.21	0.00985	2264.21	0.00907
2262.78	0.0089	2262.78	0.00985	2262.78	0.00928
2261.36	0.00887	2261.36	0.01066	2261.36	0.0098
2259.93	0.00872	2259.93	0.01151	2259.93	0.00995
2258.5	0.00856	2258.5	0.01167	2258.5	0.00951
2257.07	0.00839	2257.07	0.01106	2257.07	0.00881
2255.64	0.00798	2255.64	0.01012	2255.64	0.00841
2254.22	0.00737	2254.22	0.00936	2254.22	0.00861
2252.79	0.00693	2252.79	0.009	2252.79	0.00926
2251.36	0.00701	2251.36	0.00901	2251.36	0.01006
2249.93	0.00759	2249.93	0.00919	2249.93	0.01074
2248.51	0.00823	2248.51	0.00889	2248.51	0.01025
2247.08	0.00882	2247.08	0.00876	2247.08	0.00929
2245.65	0.00903	2245.65	0.0092	2245.65	0.00859
2244.22	0.00866	2244.22	0.01016	2244.22	0.00864
2242.8	0.0078	2242.8	0.01102	2242.8	0.00907
2241.37	0.00673	2241.37	0.01111	2241.37	0.00921
2239.94	0.006	2239.94	0.01056	2239.94	0.00916
2238.51	0.006	2238.51	0.00998	2238.51	0.00939
2237.09	0.0064	2237.09	0.00963	2237.09	0.00966
2235.66	0.00661	2235.66	0.00937	2235.66	0.00932
2234.23	0.00661	2234.23	0.00921	2234.23	0.00856
2232.8	0.00677	2232.8	0.00933	2232.8	0.00824
2231.37	0.00735	2231.37	0.00972	2231.37	0.0087
2229.95	0.00827	2229.95	0.01016	2229.95	0.00935
2228.52	0.00906	2228.52	0.01035	2228.52	0.00941
2227.09	0.00926	2227.09	0.01014	2227.09	0.00887
2225.66	0.00889	2225.66	0.00956	2225.66	0.00827
2224.24	0.0084	2224.24	0.00881	2224.24	0.0079
2222.81	0.00792	2222.81	0.00808	2222.81	0.00755
2221.38	0.00737	2221.38	0.00769	2221.38	0.0073
2219.95	0.00697	2219.95	0.0079	2219.95	0.0076
2218.53	0.00715	2218.53	0.00858	2218.53	0.00855
2217.1	0.00783	2217.1	0.00923	2217.1	0.0096
2215.67	0.00851	2215.67	0.00957	2215.67	0.01016
2214.24	0.00887	2214.24	0.00962	2214.24	0.00995
2212.82	0.00881	2212.82	0.00929	2212.82	0.00883
2211.39	0.00801	2211.39	0.00844	2211.39	0.00696
2209.96	0.00653	2209.96	0.00763	2209.96	0.00502
2208.53	0.00523	2208.53	0.00771	2208.53	0.0038
2207.11	0.00478	2207.11	0.00854	2207.11	0.00348
2205.68	0.00458	2205.68	0.00902	2205.68	0.00368
2204.25	0.00396	2204.25	0.0086	2204.25	0.00416
2202.82	0.00341	2202.82	0.00778	2202.82	0.00476
2201.39	0.00338	2201.39	0.00709	2201.39	0.00508
2199.97	0.00312	2199.97	0.00644	2199.97	0.00475
2198.54	0.00224	2198.54	0.0058	2198.54	0.00408
2197.11	0.00176	2197.11	0.00539	2197.11	0.0038
2195.68	0.00239	2195.68	0.00519	2195.68	0.00416
2194.26	0.00327	2194.26	0.00492	2194.26	0.0049
2192.83	0.00348	2192.83	0.00475	2192.83	0.00582
2191.4	0.00345	2191.4	0.00512	2191.4	0.00664
2189.97	0.00407	2189.97	0.00576	2189.97	0.00688
2188.55	0.00541	2188.55	0.00596	2188.55	0.00643
2187.12	0.00681	2187.12	0.00588	2187.12	0.00616
2185.69	0.00757	2185.69	0.00655	2185.69	0.00675
2184.26	0.00739	2184.26	0.00805	2184.26	0.00749
2182.84	0.00648	2182.84	0.00892	2182.84	0.00685
2181.41	0.00535	2181.41	0.00769	2181.41	0.00459
2179.98	0.00442	2179.98	0.00459	2179.98	0.00218
2178.55	0.00373	2178.55	0.00143	2178.55	0.00107
2177.13	0.00314	2177.13	0	2177.13	0.00137
2175.7	0.00262	2175.7	0.00033	2175.7	0.00249
2174.27	0.00224	2174.27	0.00139	2174.27	0.00385
2172.84	0.00193	2172.84	0.00244	2172.84	0.00462
2171.41	0.00176	2171.41	0.00395	2171.41	0.004
2169.99	0.00216	2169.99	0.00635	2169.99	0.00252
2168.56	0.00329	2168.56	0.00897	2168.56	0.0018
2167.13	0.00454	2167.13	0.01063	2167.13	0.00259
2165.7	0.00513	2165.7	0.01067	2165.7	0.00403
2164.28	0.00506	2164.28	0.00936	2164.28	0.00497
2162.85	0.00487	2162.85	0.00757	2162.85	0.00509
2161.42	0.0045	2161.42	0.00606	2161.42	0.00448
2159.99	0.00324	2159.99	0.00488	2159.99	0.00308
2158.57	0.00119	2158.57	0.00379	2158.57	0.00123
2157.14	0	2157.14	0.00313	2157.14	0
2155.71	0.00077	2155.71	0.00331	2155.71	0.00021
2154.28	0.00312	2154.28	0.00371	2154.28	0.00195
2152.86	0.00543	2152.86	0.00329	2152.86	0.00437
2151.43	0.0067	2151.43	0.00215	2151.43	0.0067
2150	0.00703	2150	0.00167	2150	0.00857
2148.57	0.00706	2148.57	0.00287	2148.57	0.00977
2147.15	0.00713	2147.15	0.00522	2147.15	0.01039
2145.72	0.00704	2145.72	0.00722	2145.72	0.01075
2144.29	0.00666	2144.29	0.00801	2144.29	0.01073
2142.86	0.00629	2142.86	0.00807	2142.86	0.00996
2141.43	0.00642	2141.43	0.00826	2141.43	0.00863
2140.01	0.00698	2140.01	0.00856	2140.01	0.00743
2138.58	0.00747	2138.58	0.00826	2138.58	0.00669
2137.15	0.00756	2137.15	0.00713	2137.15	0.00633
2135.72	0.00762	2135.72	0.00587	2135.72	0.0064
2134.3	0.00821	2134.3	0.00528	2134.3	0.00702
2132.87	0.00924	2132.87	0.00548	2132.87	0.00804
2131.44	0.01005	2131.44	0.00625	2131.44	0.00928
2130.01	0.01028	2130.01	0.00754	2130.01	0.01074
2128.59	0.01028	2128.59	0.00924	2128.59	0.01205
2127.16	0.01046	2127.16	0.01075	2127.16	0.01253
2125.73	0.01092	2125.73	0.01144	2125.73	0.01221
2124.3	0.01163	2124.3	0.0115	2124.3	0.01216
2122.88	0.01258	2122.88	0.01165	2122.88	0.01313
2121.45	0.01355	2121.45	0.01207	2121.45	0.0144
2120.02	0.01412	2120.02	0.01236	2120.02	0.01477
2118.59	0.01389	2118.59	0.01239	2118.59	0.014
2117.17	0.01275	2117.17	0.0124	2117.17	0.01281
2115.74	0.01113	2115.74	0.01252	2115.74	0.0119
2114.31	0.00989	2114.31	0.01263	2114.31	0.01163
2112.88	0.00963	2112.88	0.01256	2112.88	0.01199
2111.45	0.01031	2111.45	0.01208	2111.45	0.01256
2110.03	0.01133	2110.03	0.01108	2110.03	0.01275
2108.6	0.01187	2108.6	0.00991	2108.6	0.0123
2107.17	0.01144	2107.17	0.00927	2107.17	0.01142
2105.74	0.01019	2105.74	0.0094	2105.74	0.01054
2104.32	0.0087	2104.32	0.00973	2104.32	0.00998
2102.89	0.00744	2102.89	0.00959	2102.89	0.00975
2101.46	0.00661	2101.46	0.00898	2101.46	0.00976
2100.03	0.00641	2100.03	0.00849	2100.03	0.00995
2098.61	0.00696	2098.61	0.00857	2098.61	0.01038
2097.18	0.00802	2097.18	0.00924	2097.18	0.01103
2095.75	0.00941	2095.75	0.01028	2095.75	0.01162
2094.32	0.01087	2094.32	0.01139	2094.32	0.01184
2092.9	0.01197	2092.9	0.01231	2092.9	0.01178
2091.47	0.01234	2091.47	0.0128	2091.47	0.01174
2090.04	0.01209	2090.04	0.01273	2090.04	0.01166
2088.61	0.01164	2088.61	0.01217	2088.61	0.01113
2087.19	0.01102	2087.19	0.01133	2087.19	0.01003
2085.76	0.00976	2085.76	0.01043	2085.76	0.00881
2084.33	0.00773	2084.33	0.00979	2084.33	0.00794
2082.9	0.00565	2082.9	0.00963	2082.9	0.0076
2081.47	0.00447	2081.47	0.00976	2081.47	0.00758
2080.05	0.00457	2080.05	0.00962	2080.05	0.00751
2078.62	0.00555	2078.62	0.009	2078.62	0.00715
2077.19	0.0066	2077.19	0.00828	2077.19	0.00675
2075.76	0.00709	2075.76	0.00785	2075.76	0.00681
2074.34	0.00708	2074.34	0.00773	2074.34	0.00749
2072.91	0.00702	2072.91	0.00764	2072.91	0.00843
2071.48	0.00699	2071.48	0.00735	2071.48	0.00902
2070.05	0.00667	2070.05	0.00696	2070.05	0.00882
2068.63	0.00595	2068.63	0.00695	2068.63	0.00807
2067.2	0.00527	2067.2	0.00768	2067.2	0.00756
2065.77	0.00508	2065.77	0.00878	2065.77	0.00771
2064.34	0.00529	2064.34	0.00917	2064.34	0.00797
2062.92	0.00556	2062.92	0.00831	2062.92	0.00758
2061.49	0.00574	2061.49	0.00711	2061.49	0.0068
2060.06	0.00604	2060.06	0.00703	2060.06	0.00673
2058.63	0.00656	2058.63	0.0082	2058.63	0.00797
2057.2	0.00703	2057.2	0.00925	2057.2	0.01001
2055.78	0.00711	2055.78	0.00907	2055.78	0.01171
2054.35	0.0068	2054.35	0.00823	2054.35	0.01232
2052.92	0.00618	2052.92	0.00781	2052.92	0.01184
2051.49	0.00515	2051.49	0.00784	2051.49	0.01074
2050.07	0.00371	2050.07	0.00768	2050.07	0.00964
2048.64	0.0027	2048.64	0.00747	2048.64	0.00926
2047.21	0.00333	2047.21	0.00805	2047.21	0.01002
2045.78	0.00587	2045.78	0.00946	2045.78	0.0114
2044.36	0.00921	2044.36	0.0105	2044.36	0.01212
2042.93	0.01163	2042.93	0.01005	2042.93	0.01137
2041.5	0.01188	2041.5	0.00806	2041.5	0.00947
2040.07	0.01011	2040.07	0.00554	2040.07	0.00738
2038.65	0.00804	2038.65	0.00381	2038.65	0.00589
2037.22	0.00743	2037.22	0.00358	2037.22	0.00538
2035.79	0.00816	2035.79	0.00445	2035.79	0.00589
2034.36	0.00845	2034.36	0.00542	2034.36	0.00702
2032.94	0.00713	2032.94	0.00585	2032.94	0.00801
2031.51	0.00503	2031.51	0.0059	2031.51	0.00833
2030.08	0.00367	2030.08	0.00601	2030.08	0.00814
2028.65	0.00354	2028.65	0.0063	2028.65	0.00784
2027.22	0.00377	2027.22	0.00646	2027.22	0.00763
2025.8	0.00362	2025.8	0.00638	2025.8	0.0076
2024.37	0.00322	2024.37	0.00661	2024.37	0.00796
2022.94	0.00284	2022.94	0.00768	2022.94	0.0086
2021.51	0.00239	2021.51	0.0094	2021.51	0.00899
2020.09	0.00204	2020.09	0.0109	2020.09	0.00886
2018.66	0.0023	2018.66	0.0114	2018.66	0.00835
2017.23	0.00309	2017.23	0.01079	2017.23	0.00759
2015.8	0.00371	2015.8	0.00946	2015.8	0.00664
2014.38	0.00371	2014.38	0.0078	2014.38	0.00581
2012.95	0.0032	2012.95	0.00609	2012.95	0.00544
2011.52	0.00248	2011.52	0.00462	2011.52	0.00561
2010.09	0.00213	2010.09	0.00381	2010.09	0.00631
2008.67	0.0027	2008.67	0.00383	2008.67	0.00735
2007.24	0.00374	2007.24	0.00408	2007.24	0.00788
2005.81	0.0039	2005.81	0.00349	2005.81	0.00677
2004.38	0.00259	2004.38	0.00169	2004.38	0.00403
2002.96	0.00084	2002.96	0	2002.96	0.00121
2001.53	0	2001.53	3e-05	2001.53	0
2000.1	0.00036	2000.1	0.00227	2000.1	0.00053
1998.67	0.00137	1998.67	0.00506	1998.67	0.00179
1997.24	0.00245	1997.24	0.00682	1997.24	0.00267
1995.82	0.00323	1995.82	0.00734	1995.82	0.00287
1994.39	0.0036	1994.39	0.00719	1994.39	0.00265
1992.96	0.00371	1992.96	0.00665	1992.96	0.00249
1991.53	0.00406	1991.53	0.0057	1991.53	0.00288
1990.11	0.00495	1990.11	0.00459	1990.11	0.00377
1988.68	0.00597	1988.68	0.00376	1988.68	0.00447
1987.25	0.0063	1987.25	0.00328	1987.25	0.0045
1985.82	0.00564	1985.82	0.00298	1985.82	0.00426
1984.4	0.00453	1984.4	0.00286	1984.4	0.00438
1982.97	0.00367	1982.97	0.0031	1982.97	0.00497
1981.54	0.00309	1981.54	0.00359	1981.54	0.00562
1980.11	0.00243	1980.11	0.00395	1980.11	0.00582
1978.69	0.00154	1978.69	0.00397	1978.69	0.0052
1977.26	0.00061	1977.26	0.00367	1977.26	0.00374
1975.83	0	1975.83	0.00311	1975.83	0.00193
1974.4	-2e-05	1974.4	0.00241	1974.4	0.00051
1972.98	0.00055	1972.98	0.0019	1972.98	0
1971.55	0.00124	1971.55	0.00191	1971.55	0.00029
1970.12	0.00165	1970.12	0.00241	1970.12	0.00118
1968.69	0.00203	1968.69	0.00305	1968.69	0.00231
1967.26	0.00243	1967.26	0.00331	1967.26	0.00345
1965.84	0.00221	1965.84	0.00282	1965.84	0.00426
1964.41	0.00104	1964.41	0.00172	1964.41	0.00432
1962.98	-9e-05	1962.98	0.00082	1962.98	0.00361
1961.55	0.00018	1961.55	0.00106	1961.55	0.00285
1960.13	0.002	1960.13	0.00253	1960.13	0.00275
1958.7	0.00412	1958.7	0.00406	1958.7	0.00324
1957.27	0.0051	1957.27	0.00432	1957.27	0.00357
1955.84	0.00465	1955.84	0.00327	1955.84	0.00332
1954.42	0.0037	1954.42	0.0022	1954.42	0.003
1952.99	0.0034	1952.99	0.00225	1952.99	0.00331
1951.56	0.0039	1951.56	0.00332	1951.56	0.0042
1950.13	0.0044	1950.13	0.00452	1950.13	0.005
1948.71	0.00431	1948.71	0.00526	1948.71	0.00532
1947.28	0.00391	1947.28	0.00558	1947.28	0.00534
1945.85	0.0037	1945.85	0.00568	1945.85	0.00538
1944.42	0.00377	1944.42	0.00559	1944.42	0.00552
1943	0.00399	1943	0.00532	1943	0.00569
1941.57	0.00446	1941.57	0.00519	1941.57	0.00589
1940.14	0.00532	1940.14	0.0055	1940.14	0.00627
1938.71	0.00634	1938.71	0.00619	1938.71	0.00699
1937.28	0.00713	1937.28	0.00687	1937.28	0.00794
1935.86	0.00758	1935.86	0.00728	1935.86	0.0088
1934.43	0.00791	1934.43	0.00752	1934.43	0.00928
1933	0.00833	1933	0.00795	1933	0.00938
1931.57	0.00884	1931.57	0.00872	1931.57	0.00933
1930.15	0.00919	1930.15	0.00949	1930.15	0.00927
1928.72	0.00921	1928.72	0.00973	1928.72	0.0092
1927.29	0.00895	1927.29	0.00936	1927.29	0.00907
1925.86	0.00869	1925.86	0.00877	1925.86	0.00897
1924.44	0.00857	1924.44	0.00832	1924.44	0.00904
1923.01	0.00854	1923.01	0.00802	1923.01	0.00921
1921.58	0.00845	1921.58	0.00768	1921.58	0.00925
1920.15	0.00827	1920.15	0.00723	1920.15	0.00908
1918.73	0.00796	1918.73	0.00676	1918.73	0.00885
1917.3	0.00745	1917.3	0.00635	1917.3	0.00872
1915.87	0.00678	1915.87	0.00609	1915.87	0.00861
1914.44	0.00617	1914.44	0.00604	1914.44	0.00822
1913.02	0.00573	1913.02	0.00614	1913.02	0.00739
1911.59	0.00543	1911.59	0.00621	1911.59	0.00629
1910.16	0.00534	1910.16	0.00624	1910.16	0.00542
1908.73	0.00556	1908.73	0.00627	1908.73	0.00507
1907.3	0.00593	1907.3	0.00625	1907.3	0.00503
1905.88	0.006	1905.88	0.00601	1905.88	0.00481
1904.45	0.00554	1904.45	0.00545	1904.45	0.00421
1903.02	0.00474	1903.02	0.0046	1903.02	0.00338
1901.59	0.00398	1901.59	0.00362	1901.59	0.00272
1900.17	0.00351	1900.17	0.00282	1900.17	0.00264
1898.74	0.00327	1898.74	0.00258	1898.74	0.00327
1897.31	0.00311	1897.31	0.00301	1897.31	0.00432
1895.88	0.00297	1895.88	0.00373	1895.88	0.00523
1894.46	0.00282	1894.46	0.00421	1894.46	0.00563
1893.03	0.00261	1893.03	0.00422	1893.03	0.00551
1891.6	0.00235	1891.6	0.00397	1891.6	0.00508
1890.17	0.00215	1890.17	0.00372	1890.17	0.00454
1888.75	0.00217	1888.75	0.00356	1888.75	0.00409
1887.32	0.00239	1887.32	0.00344	1887.32	0.00385
1885.89	0.00258	1885.89	0.00328	1885.89	0.00375
1884.46	0.00255	1884.46	0.00308	1884.46	0.00366
1883.03	0.00236	1883.03	0.00291	1883.03	0.00354
1881.61	0.0022	1881.61	0.00285	1881.61	0.00341
1880.18	0.00223	1880.18	0.00287	1880.18	0.00331
1878.75	0.00247	1878.75	0.00292	1878.75	0.0033
1877.32	0.0029	1877.32	0.00295	1877.32	0.00346
1875.9	0.00346	1875.9	0.00305	1875.9	0.00381
1874.47	0.00411	1874.47	0.00337	1874.47	0.0043
1873.04	0.00483	1873.04	0.00396	1873.04	0.00478
1871.61	0.00558	1871.61	0.00468	1871.61	0.00509
1870.19	0.0062	1870.19	0.00521	1870.19	0.00522
1868.76	0.00642	1868.76	0.00522	1868.76	0.00525
1867.33	0.006	1867.33	0.00474	1867.33	0.00528
1865.9	0.00516	1865.9	0.00413	1865.9	0.00528
1864.48	0.00439	1864.48	0.00373	1864.48	0.00517
1863.05	0.00403	1863.05	0.00361	1863.05	0.00485
1861.62	0.00391	1861.62	0.00364	1861.62	0.00435
1860.19	0.00371	1860.19	0.00366	1860.19	0.00378
1858.77	0.00327	1858.77	0.0036	1858.77	0.00328
1857.34	0.00271	1857.34	0.00345	1857.34	0.00294
1855.91	0.00221	1855.91	0.00326	1855.91	0.00278
1854.48	0.00184	1854.48	0.00307	1854.48	0.00269
1853.05	0.00166	1853.05	0.00289	1853.05	0.00257
1851.63	0.00173	1851.63	0.00276	1851.63	0.00241
1850.2	0.00199	1850.2	0.00269	1850.2	0.00229
1848.77	0.00223	1848.77	0.00263	1848.77	0.00219
1847.34	0.00226	1847.34	0.0025	1847.34	0.00205
1845.92	0.00209	1845.92	0.00228	1845.92	0.00183
1844.49	0.00185	1844.49	0.00204	1844.49	0.00161
1843.06	0.00169	1843.06	0.00195	1843.06	0.00156
1841.63	0.00164	1841.63	0.00209	1841.63	0.00175
1840.21	0.00167	1840.21	0.00229	1840.21	0.00199
1838.78	0.00168	1838.78	0.00226	1838.78	0.00202
1837.35	0.00161	1837.35	0.00186	1837.35	0.00178
1835.92	0.00139	1835.92	0.00124	1835.92	0.00141
1834.5	0.00112	1834.5	0.00073	1834.5	0.00112
1833.07	0.00093	1833.07	0.00052	1833.07	0.00104
1831.64	0.00093	1831.64	0.00062	1831.64	0.00117
1830.21	0.00112	1830.21	0.0009	1830.21	0.00143
1828.79	0.00136	1828.79	0.00118	1828.79	0.00171
1827.36	0.00155	1827.36	0.00127	1827.36	0.00191
1825.93	0.00162	1825.93	0.00104	1825.93	0.00195
1824.5	0.00147	1824.5	0.00061	1824.5	0.00181
1823.07	0.00114	1823.07	0.00031	1823.07	0.00162
1821.65	0.00082	1821.65	0.00038	1821.65	0.00155
1820.22	0.00068	1820.22	0.00074	1820.22	0.00163
1818.79	0.00072	1818.79	0.00117	1818.79	0.00168
1817.36	0.0008	1817.36	0.00148	1817.36	0.00152
1815.94	0.00082	1815.94	0.00163	1815.94	0.00127
1814.51	0.0008	1814.51	0.00169	1814.51	0.00118
1813.08	0.00081	1813.08	0.00171	1813.08	0.00136
1811.65	0.00093	1811.65	0.00174	1811.65	0.00165
1810.23	0.0012	1810.23	0.00175	1810.23	0.00181
1808.8	0.00156	1808.8	0.00173	1808.8	0.00185
1807.37	0.00188	1807.37	0.00173	1807.37	0.00191
1805.94	0.00199	1805.94	0.00173	1805.94	0.00206
1804.52	0.00193	1804.52	0.0017	1804.52	0.00218
1803.09	0.00189	1803.09	0.00165	1803.09	0.00222
1801.66	0.00203	1801.66	0.00163	1801.66	0.00222
1800.23	0.00232	1800.23	0.00173	1800.23	0.0023
1798.81	0.0026	1798.81	0.00197	1798.81	0.00248
1797.38	0.00273	1797.38	0.00232	1797.38	0.00272
1795.95	0.00272	1795.95	0.00263	1795.95	0.00284
1794.52	0.00264	1794.52	0.00277	1794.52	0.00272
1793.09	0.00252	1793.09	0.0026	1793.09	0.00236
1791.67	0.00236	1791.67	0.00221	1791.67	0.00197
1790.24	0.00216	1790.24	0.0019	1790.24	0.00176
1788.81	0.00199	1788.81	0.00186	1788.81	0.00177
1787.38	0.00191	1787.38	0.00195	1787.38	0.00182
1785.96	0.0019	1785.96	0.00196	1785.96	0.0018
1784.53	0.00186	1784.53	0.00179	1784.53	0.00169
1783.1	0.00171	1783.1	0.00148	1783.1	0.00151
1781.67	0.00143	1781.67	0.00109	1781.67	0.0013
1780.25	0.00105	1780.25	0.0007	1780.25	0.00105
1778.82	0.00067	1778.82	0.00043	1778.82	0.00082
1777.39	0.00035	1777.39	0.00036	1777.39	0.00072
1775.96	0.00013	1775.96	0.0004	1775.96	0.00077
1774.54	0	1774.54	0.00041	1774.54	0.00086
1773.11	0	1773.11	0.00029	1773.11	0.00086
1771.68	0.00016	1771.68	0.0001	1771.68	0.00077
1770.25	0.00037	1770.25	0	1770.25	0.00066
1768.83	0.00049	1768.83	3e-05	1768.83	0.0006
1767.4	0.00047	1767.4	0.0002	1767.4	0.00058
1765.97	0.00044	1765.97	0.00043	1765.97	0.0006
1764.54	0.00048	1764.54	0.00062	1764.54	0.00068
1763.11	0.00057	1763.11	0.00069	1763.11	0.00077
1761.69	0.00056	1761.69	0.00066	1761.69	0.00083
1760.26	0.00038	1760.26	0.0006	1760.26	0.00084
1758.83	0.00014	1758.83	0.00055	1758.83	0.00084
1757.4	3e-05	1757.4	0.00054	1757.4	0.00084
1755.98	6e-05	1755.98	0.00062	1755.98	0.00081
1754.55	0.00015	1754.55	0.0008	1754.55	0.00074
1753.12	0.00018	1753.12	0.00095	1753.12	0.00065
1751.69	0.00012	1751.69	0.0009	1751.69	0.0006
1750.27	5e-05	1750.27	0.00062	1750.27	0.00056
1748.84	5e-05	1748.84	0.0002	1748.84	0.0005
1747.41	0.00011	1747.41	-0.0002	1747.41	0.00038
1745.98	0.00022	1745.98	-0.00045	1745.98	0.00019
1744.56	0.00037	1744.56	-0.0005	1744.56	3e-05
1743.13	0.00054	1743.13	-0.00034	1743.13	0
1741.7	0.0007	1741.7	-5e-05	1741.7	0.00013
1740.27	0.00079	1740.27	0.00025	1740.27	0.00037
1738.84	0.0008	1738.84	0.00052	1738.84	0.00058
1737.42	0.0008	1737.42	0.00077	1737.42	0.00074
1735.99	0.00087	1735.99	0.00097	1735.99	0.00089
1734.56	0.00099	1734.56	0.00098	1734.56	0.00108
1733.13	0.00107	1733.13	0.00072	1733.13	0.00124
1731.71	0.00105	1731.71	0.00031	1731.71	0.00125
1730.28	0.00101	1730.28	3e-05	1730.28	0.00114
1728.85	0.00103	1728.85	1e-05	1728.85	0.00102
1727.42	0.00113	1727.42	0.00026	1727.42	0.00098
1726	0.00122	1726	0.00064	1726	0.00098
1724.57	0.00121	1724.57	0.00093	1724.57	0.00092
1723.14	0.00107	1723.14	0.001	1723.14	0.00077
1721.71	0.00084	1721.71	0.00086	1721.71	0.00064
1720.29	0.00071	1720.29	0.00063	1720.29	0.00068
1718.86	0.00081	1718.86	0.00038	1718.86	0.00101
1717.43	0.00109	1717.43	0.00016	1717.43	0.00148
1716	0.00131	1716	3e-05	1716	0.00171
1714.58	0.00129	1714.58	5e-05	1714.58	0.00142
1713.15	0.00107	1713.15	0.00014	1713.15	0.00083
1711.72	0.00079	1711.72	0.00025	1711.72	0.0003
1710.29	0.00052	1710.29	0.00036	1710.29	0
1708.86	0.00037	1708.86	0.00048	1708.86	-4e-05
1707.44	0.00032	1707.44	0.00063	1707.44	-6e-05
1706.01	0.0003	1706.01	0.00076	1706.01	4e-05
1704.58	0.00031	1704.58	0.00081	1704.58	0.0002
1703.15	0.00032	1703.15	0.00073	1703.15	0.00031
1701.73	0.00038	1701.73	0.00044	1701.73	0.00032
1700.3	0.00058	1700.3	1e-05	1700.3	0.00021
1698.87	0.00084	1698.87	-0.00029	1698.87	1e-05
1697.44	0.00095	1697.44	-0.00033	1697.44	-0.00024
1696.02	0.00081	1696.02	-8e-05	1696.02	-0.00036
1694.59	0.0005	1694.59	0.00038	1694.59	-0.00037
1693.16	0.00018	1693.16	0.00077	1693.16	-0.0002
1691.73	0	1691.73	0.00099	1691.73	8e-05
1690.31	-3e-05	1690.31	0.0011	1690.31	0.00042
1688.88	0.00013	1688.88	0.0012	1688.88	0.00071
1687.45	0.00044	1687.45	0.00133	1687.45	0.00084
1686.02	0.00085	1686.02	0.00143	1686.02	0.00085
1684.6	0.00124	1684.6	0.00141	1684.6	0.00094
1683.17	0.00142	1683.17	0.0013	1683.17	0.00117
1681.74	0.00135	1681.74	0.00129	1681.74	0.00139
1680.31	0.00115	1680.31	0.00144	1680.31	0.00146
1678.88	0.00097	1678.88	0.00164	1678.88	0.00141
1677.46	0.00089	1677.46	0.00175	1677.46	0.00134
1676.03	0.00089	1676.03	0.00169	1676.03	0.00125
1674.6	0.00095	1674.6	0.00153	1674.6	0.00118
1673.17	0.00105	1673.17	0.00143	1673.17	0.0012
1671.75	0.00117	1671.75	0.00152	1671.75	0.00138
1670.32	0.00129	1670.32	0.00174	1670.32	0.00165
1668.89	0.00138	1668.89	0.002	1668.89	0.00189
1667.46	0.00139	1667.46	0.00225	1667.46	0.00196
1666.04	0.00134	1666.04	0.00249	1666.04	0.0019
1664.61	0.00139	1664.61	0.00271	1664.61	0.00188
1663.18	0.00171	1663.18	0.00299	1663.18	0.0021
1661.75	0.00234	1661.75	0.00346	1661.75	0.00269
1660.33	0.00321	1660.33	0.00427	1660.33	0.00357
1658.9	0.00419	1658.9	0.00539	1658.9	0.00455
1657.47	0.00522	1657.47	0.00664	1657.47	0.00542
1656.04	0.00637	1656.04	0.00781	1656.04	0.00621
1654.62	0.00784	1654.62	0.00895	1654.62	0.00725
1653.19	0.00957	1653.19	0.01023	1653.19	0.00877
1651.76	0.01102	1651.76	0.01168	1651.76	0.0104
1650.33	0.01186	1650.33	0.01311	1650.33	0.01167
1648.9	0.01261	1648.9	0.01453	1648.9	0.01286
1647.48	0.01403	1647.48	0.01625	1647.48	0.01466
1646.05	0.01638	1646.05	0.01853	1646.05	0.01738
1644.62	0.01919	1644.62	0.02129	1644.62	0.02068
1643.19	0.02221	1643.19	0.02452	1643.19	0.02429
1641.77	0.02567	1641.77	0.02839	1641.77	0.02837
1640.34	0.03029	1640.34	0.03346	1640.34	0.03358
1638.91	0.03836	1638.91	0.04189	1638.91	0.04222
1637.48	0.05495	1637.48	0.05863	1637.48	0.05947
1636.06	0.08492	1636.06	0.08863	1636.06	0.09027
1634.63	0.12641	1634.63	0.13025	1634.63	0.13269
1633.2	0.17246	1633.2	0.17671	1633.2	0.17958
1631.77	0.22108	1631.77	0.22605	1631.77	0.22886
1630.35	0.27514	1630.35	0.28105	1630.35	0.28339
1628.92	0.3327	1628.92	0.33956	1628.92	0.34113
1627.49	0.38101	1627.49	0.38818	1627.49	0.38893
1626.06	0.40199	1626.06	0.40807	1626.06	0.40821
1624.64	0.38564	1624.64	0.38898	1624.64	0.38884
1623.21	0.33937	1623.21	0.33915	1623.21	0.33893
1621.78	0.28411	1621.78	0.28085	1621.78	0.28064
1620.35	0.23684	1620.35	0.23167	1620.35	0.23158
1618.92	0.19933	1618.92	0.1931	1618.92	0.19334
1617.5	0.16561	1617.5	0.15878	1617.5	0.15953
1616.07	0.1343	1616.07	0.1273	1616.07	0.12848
1614.64	0.10946	1614.64	0.10287	1614.64	0.1041
1613.21	0.09272	1613.21	0.08697	1613.21	0.08798
1611.79	0.08152	1611.79	0.07682	1611.79	0.07768
1610.36	0.07322	1610.36	0.06975	1610.36	0.07081
1608.93	0.06731	1608.93	0.06548	1608.93	0.06732
1607.5	0.06471	1607.5	0.06536	1607.5	0.06865
1606.08	0.06638	1606.08	0.07077	1606.08	0.07624
1604.65	0.07251	1604.65	0.08209	1604.65	0.0904
1603.22	0.08197	1603.22	0.09776	1603.22	0.10933
1601.79	0.09241	1601.79	0.11426	1601.79	0.129
1600.37	0.10147	1600.37	0.12792	1600.37	0.14506
1598.94	0.10843	1598.94	0.13748	1598.94	0.15591
1597.51	0.11418	1597.51	0.14427	1597.51	0.16303
1596.08	0.11912	1596.08	0.14946	1596.08	0.168
1594.66	0.12159	1594.66	0.15157	1594.66	0.16964
1593.23	0.11865	1593.23	0.14722	1593.23	0.16455
1591.8	0.10877	1591.8	0.13444	1591.8	0.15052
1590.37	0.09339	1590.37	0.11487	1590.37	0.12908
1588.94	0.07602	1588.94	0.0928	1588.94	0.10468
1587.52	0.06005	1587.52	0.07244	1587.52	0.08194
1586.09	0.04733	1586.09	0.05611	1586.09	0.06354
1584.66	0.03815	1584.66	0.04426	1584.66	0.05007
1583.23	0.03207	1583.23	0.03642	1583.23	0.04101
1581.81	0.02879	1581.81	0.03213	1581.81	0.03582
1580.38	0.02913	1580.38	0.03199	1580.38	0.03511
1578.95	0.03638	1578.95	0.0391	1578.95	0.04211
1577.52	0.05565	1577.52	0.05861	1577.52	0.06205
1576.1	0.08792	1576.1	0.09177	1576.1	0.09602
1574.67	0.12403	1574.67	0.12941	1574.67	0.13462
1573.24	0.15079	1573.24	0.15782	1573.24	0.16396
1571.81	0.16068	1571.81	0.16873	1571.81	0.17582
1570.39	0.15216	1570.39	0.16014	1570.39	0.16811
1568.96	0.12929	1568.96	0.13619	1568.96	0.1446
1567.53	0.10146	1567.53	0.1068	1567.53	0.11491
1566.1	0.07684	1566.1	0.08065	1566.1	0.08786
1564.67	0.05813	1564.67	0.06063	1564.67	0.06673
1563.25	0.04493	1563.25	0.0464	1563.25	0.05149
1561.82	0.03573	1561.82	0.03631	1561.82	0.04065
1560.39	0.02816	1560.39	0.02765	1560.39	0.03156
1558.96	0.02063	1558.96	0.01876	1558.96	0.02248
1557.54	0.01419	1557.54	0.01137	1557.54	0.01493
1556.11	0.01034	1556.11	0.00749	1556.11	0.01073
1554.68	0.00835	1554.68	0.00617	1554.68	0.00893
1553.25	0.00689	1553.25	0.00557	1553.25	0.0078
1551.83	0.00535	1551.83	0.00475	1551.83	0.00647
1550.4	0.0037	1550.4	0.00357	1550.4	0.00488
1548.97	0.00218	1548.97	0.00228	1548.97	0.0033
1547.54	0.001	1547.54	0.00118	1547.54	0.00202
1546.12	0.00029	1546.12	0.00042	1546.12	0.00118
1544.69	0	1544.69	5e-05	1544.69	0.00071
1543.26	-2e-05	1543.26	0	1543.26	0.00042
1541.83	7e-05	1541.83	2e-05	1541.83	0.00016
1540.41	0.00016	1540.41	-4e-05	1540.41	0
1538.98	0.00026	1538.98	-1e-05	1538.98	0.00013
1537.55	0.00047	1537.55	0.00041	1537.55	0.00064
1536.12	0.00107	1536.12	0.00139	1536.12	0.00162
1534.69	0.0024	1534.69	0.00303	1534.69	0.00327
1533.27	0.00458	1533.27	0.00536	1533.27	0.00562
1531.84	0.00743	1531.84	0.00828	1531.84	0.00851
1530.41	0.01094	1530.41	0.01187	1530.41	0.01197
1528.98	0.01573	1528.98	0.0167	1528.98	0.01675
1527.56	0.02276	1527.56	0.02367	1527.56	0.02389
1526.13	0.03297	1526.13	0.03383	1526.13	0.03443
1524.7	0.04872	1524.7	0.04961	1524.7	0.05067
1523.27	0.07562	1523.27	0.07666	1523.27	0.07808
1521.85	0.11859	1521.85	0.11983	1521.85	0.12133
1520.42	0.17338	1520.42	0.17476	1520.42	0.17587
1518.99	0.22761	1518.99	0.22875	1518.99	0.22907
1517.56	0.27059	1517.56	0.27083	1517.56	0.2703
1516.14	0.29546	1516.14	0.29426	1516.14	0.29329
1514.71	0.29862	1514.71	0.29618	1514.71	0.29541
1513.28	0.28326	1513.28	0.28051	1513.28	0.28053
1511.85	0.25843	1511.85	0.25652	1511.85	0.25767
1510.43	0.23312	1510.43	0.23307	1510.43	0.23558
1509	0.21247	1509	0.21527	1509	0.21945
1507.57	0.19824	1507.57	0.20467	1507.57	0.21078
1506.14	0.19044	1506.14	0.2002	1506.14	0.20804
1504.71	0.18704	1504.71	0.19858	1504.71	0.20725
1503.29	0.18434	1503.29	0.19592	1503.29	0.20446
1501.86	0.17898	1501.86	0.18933	1501.86	0.19709
1500.43	0.16848	1500.43	0.17667	1500.43	0.18332
1499	0.15139	1499	0.15683	1499	0.16233
1497.58	0.12876	1497.58	0.1315	1497.58	0.13604
1496.15	0.10516	1496.15	0.10601	1496.15	0.10985
1494.72	0.08573	1494.72	0.08581	1494.72	0.08917
1493.29	0.07192	1493.29	0.07205	1493.29	0.07508
1491.87	0.06153	1491.87	0.06212	1491.87	0.06494
1490.44	0.0521	1490.44	0.05329	1490.44	0.05601
1489.01	0.04329	1489.01	0.04514	1489.01	0.04776
1487.58	0.03632	1487.58	0.03888	1487.58	0.04127
1486.16	0.03177	1486.16	0.03501	1486.16	0.03702
1484.73	0.02899	1484.73	0.03276	1484.73	0.03439
1483.3	0.02713	1483.3	0.03114	1483.3	0.03261
1481.87	0.02571	1481.87	0.02965	1481.87	0.03125
1480.45	0.02457	1480.45	0.02829	1480.45	0.03022
1479.02	0.02382	1479.02	0.02734	1479.02	0.02966
1477.59	0.0237	1477.59	0.02713	1477.59	0.02979
1476.16	0.02472	1476.16	0.02809	1476.16	0.0311
1474.73	0.02774	1474.73	0.03102	1474.73	0.03453
1473.31	0.03349	1473.31	0.03677	1473.31	0.04097
1471.88	0.04159	1471.88	0.04516	1471.88	0.0501
1470.45	0.05074	1470.45	0.05495	1470.45	0.06041
1469.02	0.06047	1469.02	0.06549	1469.02	0.0712
1467.6	0.07173	1467.6	0.07753	1467.6	0.0834
1466.17	0.08543	1466.17	0.09185	1466.17	0.09803
1464.74	0.10047	1464.74	0.10728	1464.74	0.11395
1463.31	0.11378	1463.31	0.12073	1463.31	0.12785
1461.89	0.12297	1461.89	0.1299	1461.89	0.13719
1460.46	0.1277	1460.46	0.13448	1460.46	0.14168
1459.03	0.12821	1459.03	0.13469	1459.03	0.14166
1457.6	0.12461	1457.6	0.13063	1457.6	0.13732
1456.18	0.11852	1456.18	0.12403	1456.18	0.13037
1454.75	0.11296	1454.75	0.11805	1454.75	0.12402
1453.32	0.10965	1453.32	0.11453	1453.32	0.12017
1451.89	0.10912	1451.89	0.11395	1451.89	0.11938
1450.47	0.11228	1450.47	0.11719	1450.47	0.12246
1449.04	0.12039	1449.04	0.12544	1449.04	0.13056
1447.61	0.13336	1447.61	0.13856	1447.61	0.14359
1446.18	0.14866	1446.18	0.15406	1446.18	0.1591
1444.75	0.16249	1444.75	0.1682	1444.75	0.17341
1443.33	0.1718	1443.33	0.17791	1443.33	0.18341
1441.9	0.17478	1441.9	0.18126	1441.9	0.18712
1440.47	0.17058	1440.47	0.17728	1440.47	0.18352
1439.04	0.15907	1439.04	0.16578	1439.04	0.17238
1437.62	0.1414	1437.62	0.14797	1437.62	0.15492
1436.19	0.12131	1436.19	0.1278	1436.19	0.13503
1434.76	0.1039	1434.76	0.1106	1434.76	0.118
1433.33	0.09138	1433.33	0.09861	1433.33	0.10612
1431.91	0.08223	1431.91	0.09026	1431.91	0.09799
1430.48	0.07457	1430.48	0.0836	1430.48	0.09172
1429.05	0.06809	1429.05	0.07824	1429.05	0.08689
1427.62	0.0632	1427.62	0.07446	1427.62	0.08364
1426.2	0.05975	1426.2	0.07191	1426.2	0.08155
1424.77	0.0571	1424.77	0.06985	1424.77	0.07983
1423.34	0.05479	1423.34	0.06792	1423.34	0.07807
1421.91	0.05271	1421.91	0.06609	1421.91	0.07633
1420.49	0.05055	1420.49	0.06411	1420.49	0.07441
1419.06	0.04768	1419.06	0.0613	1419.06	0.07162
1417.63	0.04382	1417.63	0.05733	1417.63	0.06757
1416.2	0.0395	1416.2	0.05283	1416.2	0.06277
1414.77	0.03546	1414.77	0.04863	1414.77	0.05812
1413.35	0.03206	1413.35	0.04511	1413.35	0.05414
1411.92	0.02933	1411.92	0.04228	1411.92	0.05098
1410.49	0.02717	1410.49	0.0401	1410.49	0.04866
1409.06	0.02554	1409.06	0.03853	1409.06	0.04713
1407.64	0.02433	1407.64	0.03747	1407.64	0.04624
1406.21	0.02337	1406.21	0.03662	1406.21	0.04568
1404.78	0.02249	1404.78	0.03568	1404.78	0.0451
1403.35	0.02158	1403.35	0.03451	1403.35	0.04427
1401.93	0.02061	1401.93	0.03313	1401.93	0.04314
1400.5	0.0195	1400.5	0.03147	1400.5	0.04165
1399.07	0.01821	1399.07	0.02948	1399.07	0.03977
1397.64	0.01681	1397.64	0.02728	1397.64	0.03758
1396.22	0.01542	1396.22	0.02505	1396.22	0.03525
1394.79	0.01415	1394.79	0.02297	1394.79	0.03296
1393.36	0.01311	1393.36	0.02124	1393.36	0.03096
1391.93	0.01234	1391.93	0.02001	1391.93	0.0294
1390.5	0.01183	1390.5	0.01922	1390.5	0.02828
1389.08	0.01156	1389.08	0.01879	1389.08	0.02751
1387.65	0.01155	1387.65	0.01874	1387.65	0.02713
1386.22	0.01185	1386.22	0.01922	1386.22	0.02728
1384.79	0.01246	1384.79	0.02036	1384.79	0.02812
1383.37	0.01343	1383.37	0.02222	1383.37	0.0297
1381.94	0.01484	1381.94	0.02482	1381.94	0.03201
1380.51	0.01674	1380.51	0.02805	1380.51	0.03493
1379.08	0.01904	1379.08	0.0317	1379.08	0.03826
1377.66	0.02158	1377.66	0.03552	1377.66	0.04175
1376.23	0.02432	1376.23	0.03931	1376.23	0.04524
1374.8	0.02721	1374.8	0.04283	1374.8	0.04855
1373.37	0.02999	1373.37	0.04566	1373.37	0.05134
1371.95	0.03229	1371.95	0.0474	1371.95	0.05322
1370.52	0.03376	1370.52	0.04783	1370.52	0.05394
1369.09	0.03416	1369.09	0.04689	1369.09	0.0534
1367.66	0.03331	1367.66	0.04463	1367.66	0.05158
1366.24	0.03116	1366.24	0.04121	1366.24	0.04852
1364.81	0.02775	1364.81	0.03679	1364.81	0.04434
1363.38	0.02342	1363.38	0.03175	1363.38	0.03939
1361.95	0.01895	1361.95	0.02697	1361.95	0.03454
1360.52	0.01531	1360.52	0.02344	1360.52	0.03084
1359.1	0.01298	1359.1	0.02157	1359.1	0.02875
1357.67	0.01184	1357.67	0.02113	1357.67	0.02808
1356.24	0.01154	1356.24	0.02174	1356.24	0.02842
1354.81	0.01177	1354.81	0.02313	1354.81	0.02946
1353.39	0.01235	1353.39	0.02502	1353.39	0.0309
1351.96	0.01311	1351.96	0.02708	1351.96	0.0325
1350.53	0.01391	1350.53	0.02908	1350.53	0.03407
1349.1	0.01465	1349.1	0.0309	1349.1	0.03559
1347.68	0.01526	1347.68	0.0325	1347.68	0.03702
1346.25	0.01576	1346.25	0.03389	1346.25	0.0383
1344.82	0.01618	1344.82	0.03509	1344.82	0.03932
1343.39	0.0166	1343.39	0.03616	1343.39	0.04005
1341.97	0.01723	1341.97	0.03732	1341.97	0.04066
1340.54	0.01858	1340.54	0.03898	1340.54	0.0416
1339.11	0.02135	1339.11	0.0417	1339.11	0.04352
1337.68	0.02608	1337.68	0.04594	1337.68	0.04703
1336.26	0.03255	1336.26	0.05164	1336.26	0.05207
1334.83	0.03934	1334.83	0.05761	1334.83	0.05742
1333.4	0.04395	1333.4	0.06161	1333.4	0.0608
1331.97	0.04414	1331.97	0.06149	1331.97	0.06012
1330.54	0.0396	1330.54	0.05691	1330.54	0.05512
1329.12	0.03243	1329.12	0.04976	1329.12	0.04769
1327.69	0.02553	1327.69	0.0428	1327.69	0.04052
1326.26	0.02083	1326.26	0.03793	1326.26	0.03542
1324.83	0.01879	1324.83	0.03568	1324.83	0.03283
1323.41	0.01908	1323.41	0.03574	1323.41	0.03246
1321.98	0.0215	1321.98	0.03786	1321.98	0.03417
1320.55	0.02633	1320.55	0.04221	1320.55	0.03832
1319.12	0.03433	1319.12	0.04947	1319.12	0.0457
1317.7	0.0465	1317.7	0.06056	1317.7	0.05729
1316.27	0.06386	1316.27	0.07657	1316.27	0.07415
1314.84	0.08748	1314.84	0.09881	1314.84	0.0974
1313.41	0.11774	1313.41	0.128	1313.41	0.1275
1311.99	0.15324	1311.99	0.16305	1311.99	0.16312
1310.56	0.19065	1310.56	0.20078	1310.56	0.20091
1309.13	0.22579	1309.13	0.23685	1309.13	0.23661
1307.7	0.25452	1307.7	0.26687	1307.7	0.26596
1306.28	0.27339	1306.28	0.28694	1306.28	0.28527
1304.85	0.28033	1304.85	0.29461	1304.85	0.29228
1303.42	0.27548	1303.42	0.28983	1303.42	0.28719
1301.99	0.26109	1301.99	0.2751	1301.99	0.27275
1300.56	0.24084	1300.56	0.25465	1300.56	0.25332
1299.14	0.21873	1299.14	0.23301	1299.14	0.23352
1297.71	0.19814	1297.71	0.21388	1297.71	0.21689
1296.28	0.18128	1296.28	0.19951	1296.28	0.20528
1294.85	0.1691	1294.85	0.19059	1294.85	0.19896
1293.43	0.1613	1293.43	0.18642	1293.43	0.19704
1292	0.15663	1292	0.18526	1292	0.19787
1290.57	0.15331	1290.57	0.18497	1290.57	0.19943
1289.14	0.14956	1289.14	0.18364	1289.14	0.19985
1287.72	0.14404	1287.72	0.17997	1287.72	0.1979
1286.29	0.13624	1286.29	0.17344	1286.29	0.19332
1284.86	0.12652	1284.86	0.16438	1284.86	0.18684
1283.43	0.11577	1283.43	0.1539	1283.43	0.17989
1282.01	0.10493	1282.01	0.14346	1282.01	0.17396
1280.58	0.09489	1280.58	0.13431	1280.58	0.17005
1279.15	0.08627	1279.15	0.12699	1279.15	0.16822
1277.72	0.07941	1277.72	0.12119	1277.72	0.16725
1276.3	0.07425	1276.3	0.11594	1276.3	0.16473
1274.87	0.0705	1274.87	0.11014	1274.87	0.15802
1273.44	0.06782	1273.44	0.10331	1273.44	0.14625
1272.01	0.06584	1272.01	0.09631	1272.01	0.13245
1270.58	0.06415	1270.58	0.09084	1270.58	0.12209
1269.16	0.06243	1269.16	0.08772	1269.16	0.11812
1267.73	0.06053	1267.73	0.08602	1267.73	0.1183
1266.3	0.05837	1266.3	0.08429	1266.3	0.11864
1264.87	0.05591	1264.87	0.08213	1264.87	0.11808
1263.45	0.05322	1263.45	0.08005	1263.45	0.11789
1262.02	0.05056	1262.02	0.07814	1262.02	0.11799
1260.59	0.04837	1260.59	0.07588	1260.59	0.11638
1259.16	0.04695	1259.16	0.07298	1259.16	0.11172
1257.74	0.04627	1257.74	0.06973	1257.74	0.10458
1256.31	0.04611	1256.31	0.06653	1256.31	0.09631
1254.88	0.04615	1254.88	0.06342	1254.88	0.08782
1253.45	0.04604	1253.45	0.06019	1253.45	0.07948
1252.03	0.04548	1252.03	0.05673	1252.03	0.07152
1250.6	0.04433	1250.6	0.05321	1250.6	0.06426
1249.17	0.04267	1249.17	0.04996	1249.17	0.05802
1247.74	0.04073	1247.74	0.04716	1247.74	0.05296
1246.32	0.03872	1246.32	0.04473	1246.32	0.04894
1244.89	0.03663	1244.89	0.04237	1244.89	0.0456
1243.46	0.03436	1243.46	0.03979	1243.46	0.04251
1242.03	0.03176	1242.03	0.03686	1242.03	0.03932
1240.6	0.02886	1240.6	0.03364	1240.6	0.03593
1239.18	0.02579	1239.18	0.0303	1239.18	0.03243
1237.75	0.02272	1237.75	0.02713	1237.75	0.02897
1236.32	0.01987	1236.32	0.02448	1236.32	0.02583
1234.89	0.01751	1234.89	0.02253	1234.89	0.02325
1233.47	0.01573	1233.47	0.0212	1233.47	0.02129
1232.04	0.01438	1232.04	0.02022	1232.04	0.01981
1230.61	0.01321	1230.61	0.01934	1230.61	0.01862
1229.18	0.01207	1229.18	0.01854	1229.18	0.01768
1227.76	0.011	1227.76	0.01801	1227.76	0.01708
1226.33	0.01022	1226.33	0.01796	1226.33	0.01698
1224.9	0.01	1224.9	0.01854	1224.9	0.01759
1223.47	0.01062	1223.47	0.01986	1223.47	0.01916
1222.05	0.01234	1222.05	0.02223	1222.05	0.02205
1220.62	0.01546	1220.62	0.02616	1220.62	0.02665
1219.19	0.02053	1219.19	0.0323	1219.19	0.03356
1217.76	0.02851	1217.76	0.04159	1217.76	0.04389
1216.33	0.04101	1216.33	0.0556	1216.33	0.05934
1214.91	0.06035	1214.91	0.07673	1214.91	0.08223
1213.48	0.0897	1213.48	0.10813	1213.48	0.11526
1212.05	0.13238	1212.05	0.1529	1212.05	0.16079
1210.62	0.18843	1210.62	0.21093	1210.62	0.21802
1209.2	0.24824	1209.2	0.27267	1209.2	0.27733
1207.77	0.28968	1207.77	0.3157	1207.77	0.31747
1206.34	0.29064	1206.34	0.31682	1206.34	0.31722
1204.91	0.25099	1204.91	0.2751	1204.91	0.27636
1203.49	0.19288	1203.49	0.21329	1203.49	0.21643
1202.06	0.13863	1202.06	0.15495	1202.06	0.15958
1200.63	0.09777	1200.63	0.11037	1200.63	0.11571
1199.2	0.06997	1199.2	0.07951	1199.2	0.08504
1197.78	0.05167	1197.78	0.05882	1197.78	0.06432
1196.35	0.03952	1196.35	0.04493	1196.35	0.05023
1194.92	0.0313	1194.92	0.03546	1194.92	0.04041
1193.49	0.02556	1193.49	0.02879	1193.49	0.03336
1192.07	0.02144	1192.07	0.02391	1192.07	0.02814
1190.64	0.01847	1190.64	0.02038	1190.64	0.02422
1189.21	0.01645	1189.21	0.0181	1189.21	0.02143
1187.78	0.01528	1187.78	0.01689	1187.78	0.01967
1186.35	0.01464	1186.35	0.01628	1186.35	0.01863
1184.93	0.01407	1184.93	0.01562	1184.93	0.01776
1183.5	0.01315	1183.5	0.01443	1183.5	0.01654
1182.07	0.01172	1182.07	0.01261	1182.07	0.01476
1180.64	0.00993	1180.64	0.01049	1180.64	0.01256
1179.22	0.00807	1179.22	0.00846	1179.22	0.01033
1177.79	0.00645	1177.79	0.0068	1177.79	0.0084
1176.36	0.00523	1176.36	0.00549	1176.36	0.00688
1174.93	0.00444	1174.93	0.00446	1174.93	0.00569
1173.51	0.00392	1173.51	0.00368	1173.51	0.00476
1172.08	0.00347	1172.08	0.00313	1172.08	0.00408
1170.65	0.00291	1170.65	0.00268	1170.65	0.00351
1169.22	0.00226	1169.22	0.00217	1169.22	0.00291
1167.8	0.00168	1167.8	0.00162	1167.8	0.00228
1166.37	0.00127	1166.37	0.00117	1166.37	0.00174
1164.94	0.001	1164.94	0.00085	1164.94	0.00135
1163.51	0.00075	1163.51	0.00059	1163.51	0.00099
1162.09	0.00043	1162.09	0.00032	1162.09	0.00061
1160.66	0.00013	1160.66	9e-05	1160.66	0.00023
1159.23	0	1159.23	0	1159.23	0
1157.8	0	1157.8	1e-05	1157.8	0
1156.37	0.00035	1156.37	0.00038	1156.37	0.00048
1154.95	0.00097	1154.95	0.00108	1154.95	0.00131
1153.52	0.00169	1153.52	0.00186	1153.52	0.0022
1152.09	0.00233	1152.09	0.00244	1152.09	0.00285
1150.66	0.00271	1150.66	0.00265	1150.66	0.00311
1149.24	0.00272	1149.24	0.0025	1149.24	0.00297
1147.81	0.00244	1147.81	0.0021	1147.81	0.00254
1146.38	0.00211	1146.38	0.00169	1146.38	0.00205
[truncated: 523 more rows]

## Sheet: Fig3c
	Et3B-PyOMe under air		Et3B-PyOMe after milling		Et3B under air
Chemical(ppm)	Intensity (arb.units.)	Chemical(ppm)	Intensity (arb.units.)	Chemical(ppm)	Intensity (arb.units.)
101.83	0.00539	101.83	0.19088	-101.83	0.08418
101.827	0.00588	101.827	0.19071	-101.827	0.0841
101.824	0.00637	101.824	0.19054	-101.824	0.08465
101.821	0.00625	101.821	0.19184	-101.821	0.08496
101.818	0.00612	101.818	0.19313	-101.818	0.08448
101.815	0.00606	101.815	0.19406	-101.815	0.08417
101.812	0.006	101.812	0.19499	-101.812	0.08395
101.809	0.00576	101.809	0.19348	-101.809	0.08411
101.806	0.00551	101.806	0.19196	-101.806	0.08434
101.802	0.00572	101.802	0.19321	-101.802	0.08506
101.799	0.00593	101.799	0.19446	-101.799	0.08469
101.796	0.00596	101.796	0.19327	-101.796	0.08449
101.793	0.00599	101.793	0.19207	-101.793	0.08329
101.79	0.00592	101.79	0.19149	-101.79	0.08288
101.787	0.00586	101.787	0.19091	-101.787	0.08321
101.784	0.00597	101.784	0.19277	-101.784	0.0835
101.781	0.00609	101.781	0.19463	-101.781	0.08454
101.778	0.00589	101.778	0.19306	-101.778	0.08374
101.774	0.00569	101.774	0.1915	-101.774	0.08313
101.771	0.00567	101.771	0.19238	-101.771	0.0836
101.768	0.00565	101.768	0.19326	-101.768	0.08341
101.765	0.00605	101.765	0.19246	-101.765	0.08345
101.762	0.00644	101.762	0.19166	-101.762	0.08338
101.759	0.00647	101.759	0.19232	-101.759	0.08334
101.756	0.0065	101.756	0.19299	-101.756	0.08306
101.753	0.00623	101.753	0.19292	-101.753	0.08322
101.75	0.00597	101.75	0.19286	-101.75	0.08404
101.746	0.00607	101.746	0.1928	-101.747	0.08448
101.743	0.00617	101.743	0.19273	-101.743	0.08401
101.74	0.00641	101.74	0.19413	-101.74	0.08306
101.737	0.00665	101.737	0.19554	-101.737	0.08241
101.734	0.00628	101.734	0.1945	-101.734	0.08254
101.731	0.00591	101.731	0.19346	-101.731	0.08253
101.728	0.00596	101.728	0.19369	-101.728	0.08264
101.725	0.00601	101.725	0.19392	-101.725	0.08325
101.722	0.00642	101.722	0.19415	-101.722	0.08339
101.719	0.00684	101.719	0.19439	-101.719	0.08365
101.715	0.00678	101.715	0.19346	-101.715	0.08396
101.712	0.00673	101.712	0.19253	-101.712	0.08386
101.709	0.0065	101.709	0.19307	-101.709	0.08382
101.706	0.00627	101.706	0.19361	-101.706	0.08385
101.703	0.0064	101.703	0.19357	-101.703	0.08389
101.7	0.00653	101.7	0.19354	-101.7	0.08394
101.697	0.00684	101.697	0.19351	-101.697	0.08346
101.694	0.00715	101.694	0.19348	-101.694	0.08364
101.691	0.00685	101.691	0.19309	-101.691	0.08374
101.687	0.00654	101.687	0.19269	-101.687	0.0837
101.684	0.00661	101.684	0.19376	-101.684	0.08309
101.681	0.00667	101.681	0.19482	-101.681	0.08292
101.678	0.00624	101.678	0.19423	-101.678	0.08281
101.675	0.00581	101.675	0.19363	-101.675	0.08259
101.672	0.00598	101.672	0.19304	-101.672	0.08232
101.669	0.00616	101.669	0.19244	-101.669	0.08218
101.666	0.00654	101.666	0.19264	-101.666	0.08207
101.663	0.00692	101.663	0.19284	-101.663	0.08135
101.659	0.00669	101.659	0.19304	-101.66	0.08137
101.656	0.00645	101.656	0.19323	-101.656	0.08105
101.653	0.00609	101.653	0.19467	-101.653	0.08145
101.65	0.00572	101.65	0.19611	-101.65	0.08231
101.647	0.00572	101.647	0.19511	-101.647	0.08209
101.644	0.00572	101.644	0.1941	-101.644	0.08144
101.641	0.00581	101.641	0.19356	-101.641	0.08136
101.638	0.00591	101.638	0.19301	-101.638	0.08189
101.635	0.00582	101.635	0.19393	-101.635	0.0818
101.632	0.00573	101.632	0.19485	-101.632	0.08168
101.628	0.00557	101.628	0.19351	-101.628	0.0821
101.625	0.00541	101.625	0.19217	-101.625	0.08234
101.622	0.00562	101.622	0.19229	-101.622	0.08244
101.619	0.00583	101.619	0.19242	-101.619	0.0826
101.616	0.00569	101.616	0.19242	-101.616	0.08247
101.613	0.00555	101.613	0.19242	-101.613	0.08194
101.61	0.00602	101.61	0.19243	-101.61	0.08145
101.607	0.00649	101.607	0.19243	-101.607	0.08115
101.604	0.00647	101.604	0.19286	-101.604	0.08066
101.6	0.00646	101.6	0.19328	-101.6	0.08061
101.597	0.00644	101.597	0.19371	-101.597	0.08098
101.594	0.00643	101.594	0.19413	-101.594	0.08091
101.591	0.00636	101.591	0.19419	-101.591	0.08099
101.588	0.00629	101.588	0.19425	-101.588	0.08112
101.585	0.00623	101.585	0.19431	-101.585	0.08199
101.582	0.00616	101.582	0.19437	-101.582	0.08228
101.579	0.00616	101.579	0.19384	-101.579	0.08204
101.576	0.00615	101.576	0.1933	-101.576	0.0808
101.572	0.00615	101.572	0.19277	-101.572	0.0809
101.569	0.00615	101.569	0.19223	-101.569	0.08206
101.566	0.00603	101.566	0.19221	-101.566	0.08204
101.563	0.0059	101.563	0.1922	-101.563	0.08173
101.56	0.00614	101.56	0.19365	-101.56	0.08153
101.557	0.00638	101.557	0.1951	-101.557	0.0812
101.554	0.00646	101.554	0.19484	-101.554	0.08125
101.551	0.00655	101.551	0.19457	-101.551	0.08168
101.548	0.00645	101.548	0.19431	-101.548	0.08177
101.544	0.00636	101.544	0.19405	-101.545	0.08179
101.541	0.00623	101.541	0.19269	-101.541	0.08196
101.538	0.00611	101.538	0.19133	-101.538	0.0819
101.535	0.0066	101.535	0.19144	-101.535	0.08207
101.532	0.00708	101.532	0.19154	-101.532	0.08166
101.529	0.00676	101.529	0.1924	-101.529	0.08144
101.526	0.00644	101.526	0.19326	-101.526	0.08153
101.523	0.00673	101.523	0.19412	-101.523	0.08115
101.52	0.00702	101.52	0.19498	-101.52	0.08038
101.517	0.00658	101.517	0.19474	-101.517	0.08036
101.513	0.00614	101.513	0.1945	-101.513	0.08065
101.51	0.00607	101.51	0.19426	-101.51	0.08047
101.507	0.006	101.507	0.19402	-101.507	0.08077
101.504	0.0062	101.504	0.19465	-101.504	0.08079
101.501	0.00639	101.501	0.19528	-101.501	0.08088
101.498	0.00658	101.498	0.19445	-101.498	0.0805
101.495	0.00678	101.495	0.19361	-101.495	0.0805
101.492	0.00653	101.492	0.19324	-101.492	0.08007
101.489	0.00629	101.489	0.19286	-101.489	0.07996
101.485	0.00623	101.485	0.19248	-101.485	0.08077
101.482	0.00616	101.482	0.19211	-101.482	0.08102
101.479	0.00633	101.479	0.19304	-101.479	0.08032
101.476	0.00649	101.476	0.19397	-101.476	0.08042
101.473	0.00629	101.473	0.1949	-101.473	0.08067
101.47	0.00608	101.47	0.19583	-101.47	0.08085
101.467	0.00617	101.467	0.1942	-101.467	0.08103
101.464	0.00625	101.464	0.19257	-101.464	0.08124
101.461	0.00633	101.461	0.1924	-101.461	0.08145
101.457	0.00641	101.457	0.19223	-101.458	0.08152
101.454	0.0061	101.454	0.19175	-101.454	0.08187
101.451	0.00579	101.451	0.19127	-101.451	0.08069
101.448	0.00585	101.448	0.19226	-101.448	0.07991
101.445	0.0059	101.445	0.19324	-101.445	0.08095
101.442	0.0059	101.442	0.19258	-101.442	0.08014
101.439	0.0059	101.439	0.19192	-101.439	0.07951
101.436	0.0059	101.436	0.19272	-101.436	0.07951
101.433	0.00591	101.433	0.19352	-101.433	0.07966
101.43	0.0061	101.43	0.19493	-101.43	0.08006
101.426	0.00629	101.426	0.19634	-101.426	0.08004
101.423	0.00648	101.423	0.19628	-101.423	0.07983
101.42	0.00667	101.42	0.19623	-101.42	0.08008
101.417	0.00675	101.417	0.1955	-101.417	0.08058
101.414	0.00684	101.414	0.19477	-101.414	0.08073
101.411	0.00655	101.411	0.19404	-101.411	0.08078
101.408	0.00627	101.408	0.19332	-101.408	0.08039
101.405	0.00602	101.405	0.19341	-101.405	0.08074
101.402	0.00576	101.402	0.1935	-101.402	0.0808
101.398	0.00587	101.398	0.19359	-101.398	0.08089
101.395	0.00598	101.395	0.19369	-101.395	0.08087
101.392	0.00634	101.392	0.19277	-101.392	0.0796
101.389	0.00669	101.389	0.19186	-101.389	0.07938
101.386	0.00668	101.386	0.19241	-101.386	0.07952
101.383	0.00667	101.383	0.19296	-101.383	0.07933
101.38	0.00624	101.38	0.1932	-101.38	0.07871
101.377	0.00582	101.377	0.19344	-101.377	0.07839
101.374	0.00625	101.374	0.19368	-101.374	0.07846
101.37	0.00668	101.37	0.19392	-101.37	0.07944
101.367	0.00671	101.367	0.19389	-101.367	0.07933
101.364	0.00675	101.364	0.19386	-101.364	0.07905
101.361	0.00679	101.361	0.19382	-101.361	0.07909
101.358	0.00683	101.358	0.19379	-101.358	0.07996
101.355	0.00723	101.355	0.19355	-101.355	0.08021
101.352	0.00763	101.352	0.19331	-101.352	0.08035
101.349	0.00742	101.349	0.19307	-101.349	0.0807
101.346	0.00721	101.346	0.19283	-101.346	0.0806
101.343	0.00672	101.343	0.19195	-101.343	0.08021
101.339	0.00624	101.339	0.19107	-101.339	0.07963
101.336	0.00613	101.336	0.19166	-101.336	0.07894
101.333	0.00601	101.333	0.19224	-101.333	0.0785
101.33	0.00634	101.33	0.19306	-101.33	0.07874
101.327	0.00666	101.327	0.19387	-101.327	0.07932
101.324	0.00681	101.324	0.19468	-101.324	0.07968
101.321	0.00695	101.321	0.19549	-101.321	0.07912
101.318	0.00689	101.318	0.19539	-101.318	0.07916
101.315	0.00682	101.315	0.19528	-101.315	0.08031
101.311	0.00676	101.311	0.19371	-101.311	0.08048
101.308	0.00669	101.308	0.19214	-101.308	0.07964
101.305	0.00666	101.305	0.19276	-101.305	0.07946
101.302	0.00663	101.302	0.19338	-101.302	0.07925
101.299	0.00661	101.299	0.19399	-101.299	0.07899
101.296	0.00658	101.296	0.19461	-101.296	0.07887
101.293	0.00638	101.293	0.19428	-101.293	0.07897
101.29	0.00618	101.29	0.19395	-101.29	0.07911
101.287	0.00617	101.287	0.19362	-101.287	0.07932
101.283	0.00615	101.283	0.19329	-101.283	0.07893
101.28	0.00616	101.28	0.19372	-101.28	0.07846
101.277	0.00617	101.277	0.19415	-101.277	0.07809
101.274	0.00655	101.274	0.19458	-101.274	0.07824
101.271	0.00693	101.271	0.19501	-101.271	0.0787
101.268	0.00686	101.268	0.19434	-101.268	0.07913
101.265	0.00679	101.265	0.19367	-101.265	0.07825
101.262	0.00672	101.262	0.19301	-101.262	0.07737
101.259	0.00666	101.259	0.19234	-101.259	0.078
101.255	0.00646	101.255	0.19236	-101.256	0.07858
101.252	0.00626	101.252	0.19239	-101.252	0.07859
101.249	0.00643	101.249	0.19241	-101.249	0.07859
101.246	0.0066	101.246	0.19244	-101.246	0.07961
101.243	0.00657	101.243	0.19283	-101.243	0.08
101.24	0.00653	101.24	0.19322	-101.24	0.07882
101.237	0.00649	101.237	0.19361	-101.237	0.07773
101.234	0.00646	101.234	0.19401	-101.234	0.07759
101.231	0.00648	101.231	0.19374	-101.231	0.07754
101.228	0.0065	101.228	0.19348	-101.228	0.07766
101.224	0.00652	101.224	0.19322	-101.224	0.07792
101.221	0.00654	101.221	0.19296	-101.221	0.07771
101.218	0.00643	101.218	0.19261	-101.218	0.07717
101.215	0.00632	101.215	0.19226	-101.215	0.07685
101.212	0.00621	101.212	0.19191	-101.212	0.07849
101.209	0.0061	101.209	0.19155	-101.209	0.07806
101.206	0.00593	101.206	0.19302	-101.206	0.0775
101.203	0.00577	101.203	0.1945	-101.203	0.07801
101.2	0.00597	101.2	0.1945	-101.2	0.07797
101.196	0.00616	101.196	0.19451	-101.196	0.07764
101.193	0.00658	101.193	0.19433	-101.193	0.07777
101.19	0.00699	101.19	0.19416	-101.19	0.07759
101.187	0.00704	101.187	0.19398	-101.187	0.07721
101.184	0.00708	101.184	0.1938	-101.184	0.07712
101.181	0.00699	101.181	0.19305	-101.181	0.07739
101.178	0.0069	101.178	0.1923	-101.178	0.07738
101.175	0.0068	101.175	0.19302	-101.175	0.07682
101.172	0.00671	101.172	0.19374	-101.172	0.0758
101.168	0.00682	101.168	0.1939	-101.168	0.07604
101.165	0.00694	101.165	0.19407	-101.165	0.07717
101.162	0.00668	101.162	0.19424	-101.162	0.07763
101.159	0.00643	101.159	0.1944	-101.159	0.07789
101.156	0.00613	101.156	0.19466	-101.156	0.07799
101.153	0.00583	101.153	0.19492	-101.153	0.07791
101.15	0.00589	101.15	0.19371	-101.15	0.07792
101.147	0.00596	101.147	0.19251	-101.147	0.07829
101.144	0.00597	101.144	0.19258	-101.144	0.07797
101.141	0.00598	101.141	0.19266	-101.141	0.07722
101.137	0.00599	101.137	0.19273	-101.137	0.07702
101.134	0.006	101.134	0.19281	-101.134	0.07689
101.131	0.00651	101.131	0.19302	-101.131	0.07682
101.128	0.00702	101.128	0.19324	-101.128	0.07635
101.125	0.00692	101.125	0.19492	-101.125	0.07575
101.122	0.00682	101.122	0.1966	-101.122	0.07542
101.119	0.00672	101.119	0.19499	-101.119	0.0757
101.116	0.00663	101.116	0.19338	-101.116	0.07577
101.113	0.0069	101.113	0.1942	-101.113	0.07566
101.109	0.00718	101.109	0.19503	-101.109	0.07548
101.106	0.00698	101.106	0.19468	-101.106	0.07641
101.103	0.00678	101.103	0.19434	-101.103	0.07689
101.1	0.00695	101.1	0.19399	-101.1	0.07623
101.097	0.00712	101.097	0.19364	-101.097	0.07552
101.094	0.00686	101.094	0.19323	-101.094	0.07512
101.091	0.00661	101.091	0.19282	-101.091	0.07543
101.088	0.00653	101.088	0.19388	-101.088	0.07636
101.085	0.00646	101.085	0.19494	-101.085	0.07659
101.081	0.00631	101.081	0.19396	-101.081	0.07625
101.078	0.00616	101.078	0.19298	-101.078	0.07635
101.075	0.00619	101.075	0.19199	-101.075	0.07566
101.072	0.00623	101.072	0.19101	-101.072	0.07442
101.069	0.0065	101.069	0.19186	-101.069	0.07469
101.066	0.00678	101.066	0.19272	-101.066	0.07554
101.063	0.00706	101.063	0.19357	-101.063	0.07561
101.06	0.00734	101.06	0.19442	-101.06	0.07556
101.057	0.00713	101.057	0.19487	-101.057	0.07538
101.053	0.00693	101.053	0.19532	-101.054	0.07554
101.05	0.00673	101.05	0.19431	-101.05	0.07621
101.047	0.00652	101.047	0.1933	-101.047	0.07631
101.044	0.00672	101.044	0.19226	-101.044	0.07605
101.041	0.00691	101.041	0.19122	-101.041	0.07583
101.038	0.0071	101.038	0.19262	-101.038	0.07556
101.035	0.0073	101.035	0.19402	-101.035	0.07619
101.032	0.00719	101.032	0.19239	-101.032	0.0763
101.029	0.00709	101.029	0.19076	-101.029	0.07539
101.026	0.00699	101.026	0.19157	-101.026	0.0758
101.022	0.00688	101.022	0.19238	-101.022	0.07651
101.019	0.00699	101.019	0.19509	-101.019	0.07638
101.016	0.0071	101.016	0.19779	-101.016	0.07649
101.013	0.00721	101.013	0.19806	-101.013	0.07656
101.01	0.00732	101.01	0.19832	-101.01	0.07657
101.007	0.00708	101.007	0.19568	-101.007	0.0763
101.004	0.00684	101.004	0.19304	-101.004	0.07626
101.001	0.00659	101.001	0.19285	-101.001	0.07615
100.998	0.00635	100.998	0.19266	-100.998	0.07647
100.994	0.00651	100.994	0.19286	-100.994	0.07601
100.991	0.00666	100.991	0.19306	-100.991	0.07569
100.988	0.00682	100.988	0.19326	-100.988	0.07604
100.985	0.00697	100.985	0.19346	-100.985	0.0748
100.982	0.0068	100.982	0.19265	-100.982	0.07447
100.979	0.00663	100.979	0.19184	-100.979	0.07542
100.976	0.00646	100.976	0.19249	-100.976	0.07624
100.973	0.00629	100.973	0.19314	-100.973	0.07662
100.97	0.00621	100.97	0.19382	-100.97	0.07698
100.966	0.00613	100.966	0.19451	-100.967	0.0769
100.963	0.00605	100.963	0.19275	-100.963	0.076
100.96	0.00596	100.96	0.19099	-100.96	0.07534
100.957	0.00611	100.957	0.19294	-100.957	0.0752
100.954	0.00625	100.954	0.19489	-100.954	0.07538
100.951	0.0064	100.951	0.19439	-100.951	0.07584
100.948	0.00654	100.948	0.1939	-100.948	0.07611
100.945	0.00654	100.945	0.19451	-100.945	0.07654
100.942	0.00653	100.942	0.19511	-100.942	0.07603
100.939	0.00652	100.939	0.19426	-100.939	0.07509
100.935	0.00651	100.935	0.1934	-100.935	0.07521
100.932	0.00655	100.932	0.19286	-100.932	0.07528
100.929	0.00659	100.929	0.19232	-100.929	0.07543
100.926	0.00664	100.926	0.19422	-100.926	0.07514
100.923	0.00668	100.923	0.19612	-100.923	0.07501
100.92	0.00659	100.92	0.19409	-100.92	0.07549
100.917	0.0065	100.917	0.19205	-100.917	0.07531
100.914	0.00641	100.914	0.19246	-100.914	0.0749
100.911	0.00632	100.911	0.19287	-100.911	0.07493
100.907	0.00637	100.907	0.19297	-100.907	0.0752
100.904	0.00642	100.904	0.19308	-100.904	0.07497
100.901	0.00684	100.901	0.19318	-100.901	0.07499
100.898	0.00725	100.898	0.19329	-100.898	0.07447
100.895	0.0072	100.895	0.19254	-100.895	0.07423
100.892	0.00716	100.892	0.19179	-100.892	0.07455
100.889	0.00693	100.889	0.19251	-100.889	0.07432
100.886	0.0067	100.886	0.19322	-100.886	0.07484
100.883	0.00669	100.883	0.19374	-100.883	0.07466
100.879	0.00669	100.879	0.19426	-100.879	0.07466
100.876	0.00729	100.876	0.19478	-100.876	0.07466
100.873	0.0079	100.873	0.1953	-100.873	0.0743
100.87	0.00779	100.87	0.19447	-100.87	0.07534
100.867	0.00769	100.867	0.19364	-100.867	0.07584
100.864	0.0074	100.864	0.19428	-100.864	0.07561
100.861	0.00711	100.861	0.19492	-100.861	0.07569
100.858	0.00706	100.858	0.19513	-100.858	0.0753
100.855	0.00702	100.855	0.19534	-100.855	0.07487
100.852	0.00697	100.852	0.19555	-100.852	0.07461
100.848	0.00692	100.848	0.19576	-100.848	0.07415
100.845	0.00656	100.845	0.19539	-100.845	0.07351
100.842	0.0062	100.842	0.19502	-100.842	0.07409
100.839	0.00646	100.839	0.19318	-100.839	0.07489
100.836	0.00671	100.836	0.19134	-100.836	0.07482
100.833	0.00695	100.833	0.19267	-100.833	0.07514
100.83	0.00719	100.83	0.19399	-100.83	0.07483
100.827	0.00743	100.827	0.19287	-100.827	0.07468
100.824	0.00767	100.824	0.19176	-100.824	0.07413
100.82	0.00722	100.82	0.19116	-100.82	0.07399
100.817	0.00676	100.817	0.19056	-100.817	0.0744
100.814	0.00667	100.814	0.1924	-100.814	0.07507
100.811	0.00658	100.811	0.19425	-100.811	0.07549
100.808	0.00681	100.808	0.19441	-100.808	0.07504
100.805	0.00704	100.805	0.19458	-100.805	0.07522
100.802	0.00709	100.802	0.19474	-100.802	0.07523
100.799	0.00713	100.799	0.19491	-100.799	0.07459
100.796	0.00716	100.796	0.19446	-100.796	0.07485
100.792	0.00718	100.792	0.19401	-100.792	0.07495
100.789	0.00683	100.789	0.1921	-100.789	0.07474
100.786	0.00649	100.786	0.19019	-100.786	0.07526
100.783	0.00623	100.783	0.1913	-100.783	0.07471
100.78	0.00598	100.78	0.19241	-100.78	0.07436
100.777	0.00634	100.777	0.19351	-100.777	0.07453
100.774	0.00669	100.774	0.19462	-100.774	0.07438
100.771	0.00677	100.771	0.19454	-100.771	0.07368
100.768	0.00685	100.768	0.19445	-100.768	0.07404
100.764	0.00711	100.764	0.19437	-100.765	0.07432
100.761	0.00738	100.761	0.19429	-100.761	0.07409
100.758	0.00751	100.758	0.1933	-100.758	0.07323
100.755	0.00763	100.755	0.19232	-100.755	0.07289
100.752	0.0074	100.752	0.19134	-100.752	0.07273
100.749	0.00716	100.749	0.19035	-100.749	0.07232
100.746	0.00719	100.746	0.19288	-100.746	0.07178
100.743	0.00721	100.743	0.19541	-100.743	0.07183
100.74	0.00706	100.74	0.19451	-100.74	0.07239
100.737	0.0069	100.737	0.19362	-100.737	0.07329
100.733	0.00693	100.733	0.19357	-100.733	0.07348
100.73	0.00695	100.73	0.19351	-100.73	0.07357
100.727	0.00679	100.727	0.19346	-100.727	0.07289
100.724	0.00663	100.724	0.19341	-100.724	0.0729
100.721	0.00684	100.721	0.19341	-100.721	0.07289
100.718	0.00705	100.718	0.19342	-100.718	0.07266
100.715	0.00726	100.715	0.19343	-100.715	0.07419
100.712	0.00747	100.712	0.19344	-100.712	0.07497
100.709	0.00742	100.709	0.1948	-100.709	0.07474
100.705	0.00738	100.705	0.19617	-100.705	0.07427
100.702	0.00734	100.702	0.19607	-100.702	0.07448
100.699	0.0073	100.699	0.19597	-100.699	0.07405
100.696	0.00723	100.696	0.19559	-100.696	0.07345
100.693	0.00717	100.693	0.19522	-100.693	0.07367
100.69	0.00692	100.69	0.19485	-100.69	0.07424
100.687	0.00666	100.687	0.19447	-100.687	0.07394
100.684	0.007	100.684	0.19363	-100.684	0.07317
100.681	0.00733	100.681	0.19278	-100.681	0.07304
100.677	0.00705	100.677	0.19194	-100.677	0.0734
100.674	0.00677	100.674	0.1911	-100.674	0.07367
100.671	0.00661	100.671	0.19209	-100.671	0.07296
100.668	0.00645	100.668	0.19307	-100.668	0.07243
100.665	0.0069	100.665	0.19406	-100.665	0.07258
100.662	0.00735	100.662	0.19505	-100.662	0.07272
100.659	0.00753	100.659	0.19459	-100.659	0.07206
100.656	0.00772	100.656	0.19413	-100.656	0.07165
100.653	0.00754	100.653	0.19366	-100.653	0.07258
100.65	0.00736	100.65	0.1932	-100.65	0.07355
100.646	0.00755	100.646	0.19384	-100.646	0.07323
100.643	0.00774	100.643	0.19448	-100.643	0.07274
100.64	0.00756	100.64	0.19365	-100.64	0.0731
100.637	0.00739	100.637	0.19282	-100.637	0.07373
100.634	0.00739	100.634	0.19334	-100.634	0.07405
100.631	0.0074	100.631	0.19386	-100.631	0.07324
100.628	0.00759	100.628	0.19292	-100.628	0.07239
100.625	0.00778	100.625	0.19198	-100.625	0.07205
100.622	0.00813	100.622	0.19238	-100.622	0.07212
100.618	0.00848	100.618	0.19278	-100.618	0.07186
100.615	0.00798	100.615	0.19318	-100.615	0.07156
100.612	0.00748	100.612	0.19358	-100.612	0.07202
100.609	0.0074	100.609	0.19357	-100.609	0.07206
100.606	0.00731	100.606	0.19356	-100.606	0.07201
100.603	0.0076	100.603	0.19355	-100.603	0.07219
100.6	0.00788	100.6	0.19354	-100.6	0.07276
100.597	0.00754	100.597	0.1942	-100.597	0.07263
100.594	0.0072	100.594	0.19486	-100.594	0.07214
100.59	0.00681	100.59	0.19405	-100.59	0.07269
100.587	0.00716	100.587	0.19325	-100.587	0.07355
100.584	0.00698	100.584	0.19474	-100.584	0.07268
100.581	0.0068	100.581	0.19623	-100.581	0.07183
100.578	0.00681	100.578	0.19528	-100.578	0.07096
100.575	0.00681	100.575	0.19433	-100.575	0.07089
100.572	0.00724	100.572	0.19283	-100.572	0.07097
100.569	0.00693	100.569	0.19133	-100.569	0.07125
100.566	0.00662	100.566	0.19325	-100.566	0.07138
100.562	0.00705	100.562	0.19517	-100.563	0.07199
100.559	0.0072	100.559	0.19424	-100.559	0.0729
100.556	0.00735	100.556	0.19332	-100.556	0.07297
100.553	0.00795	100.553	0.19386	-100.553	0.07211
100.55	0.00783	100.55	0.1944	-100.55	0.071
100.547	0.00727	100.547	0.19433	-100.547	0.07116
100.544	0.00672	100.544	0.19426	-100.544	0.07168
100.541	0.00697	100.541	0.19419	-100.541	0.07234
100.538	0.00723	100.538	0.19412	-100.538	0.07232
100.535	0.00751	100.535	0.19407	-100.535	0.07205
100.531	0.0078	100.531	0.19403	-100.531	0.07163
100.528	0.00772	100.528	0.19398	-100.528	0.0719
100.525	0.00764	100.525	0.19393	-100.525	0.07276
100.522	0.00715	100.522	0.19269	-100.522	0.07282
100.519	0.00666	100.519	0.19145	-100.519	0.07273
100.516	0.00702	100.516	0.19266	-100.516	0.07301
100.513	0.00739	100.513	0.19386	-100.513	0.07288
100.51	0.00722	100.51	0.19337	-100.51	0.07159
100.507	0.00706	100.507	0.19289	-100.507	0.07051
100.503	0.00726	100.503	0.1924	-100.503	0.07006
100.5	0.00747	100.5	0.19191	-100.5	0.06955
100.497	0.00755	100.497	0.19219	-100.497	0.06941
100.494	0.00763	100.494	0.19246	-100.494	0.06933
100.491	0.00775	100.491	0.19274	-100.491	0.06926
100.488	0.00715	100.488	0.19302	-100.488	0.06958
100.485	0.00697	100.485	0.19406	-100.485	0.07
100.482	0.0068	100.482	0.1951	-100.482	0.0708
100.479	0.00694	100.479	0.19614	-100.479	0.07145
100.475	0.00708	100.475	0.19718	-100.475	0.07179
100.472	0.00724	100.472	0.19559	-100.472	0.07175
100.469	0.0074	100.469	0.19401	-100.469	0.071
100.466	0.00738	100.466	0.19487	-100.466	0.07053
100.463	0.00735	100.463	0.19572	-100.463	0.06953
100.46	0.00733	100.46	0.19446	-100.46	0.06935
100.457	0.00731	100.457	0.1932	-100.457	0.07021
100.454	0.00711	100.454	0.1934	-100.454	0.07083
100.451	0.00691	100.451	0.1936	-100.451	0.07076
100.448	0.00735	100.448	0.19212	-100.448	0.0699
100.444	0.0078	100.444	0.19064	-100.444	0.06988
100.441	0.00805	100.441	0.19161	-100.441	0.07087
100.438	0.00757	100.438	0.19257	-100.438	0.07155
100.435	0.00743	100.435	0.19355	-100.435	0.07128
100.432	0.00728	100.432	0.19454	-100.432	0.0713
100.429	0.00691	100.429	0.19552	-100.429	0.07165
100.426	0.00653	100.426	0.1965	-100.426	0.07179
100.423	0.00635	100.423	0.19471	-100.423	0.07124
100.42	0.00618	100.42	0.19292	-100.42	0.07079
100.416	0.00678	100.416	0.1932	-100.416	0.07017
100.413	0.00665	100.413	0.19348	-100.413	0.07009
100.41	0.00659	100.41	0.19744	-100.41	0.07111
100.407	0.00653	100.407	0.19554	-100.407	0.07112
100.404	0.00665	100.404	0.19351	-100.404	0.07036
100.401	0.00604	100.401	0.19149	-100.401	0.06973
100.398	0.00637	100.398	0.19145	-100.398	0.06966
100.395	0.0067	100.395	0.19141	-100.395	0.07078
100.392	0.00699	100.392	0.19137	-100.392	0.07129
100.388	0.00728	100.388	0.19134	-100.388	0.07081
100.385	0.00709	100.385	0.19282	-100.385	0.0701
100.382	0.0069	100.382	0.1943	-100.382	0.06951
100.379	0.00648	100.379	0.19431	-100.379	0.06949
100.376	0.00679	100.376	0.19432	-100.376	0.06928
100.373	0.00697	100.373	0.19364	-100.373	0.06963
100.37	0.00715	100.37	0.19295	-100.37	0.06998
100.367	0.00701	100.367	0.19373	-100.367	0.06979
100.364	0.00686	100.364	0.1945	-100.364	0.06969
100.361	0.00698	100.361	0.19484	-100.361	0.07044
100.357	0.00709	100.357	0.19517	-100.357	0.07042
100.354	0.00757	100.354	0.19404	-100.354	0.07
100.351	0.00805	100.351	0.19291	-100.351	0.07006
100.348	0.00806	100.348	0.19355	-100.348	0.07098
100.345	0.00808	100.345	0.19419	-100.345	0.07204
100.342	0.00753	100.342	0.19483	-100.342	0.07137
100.339	0.00698	100.339	0.19547	-100.339	0.07001
100.336	0.00692	100.336	0.19474	-100.336	0.06945
100.333	0.0076	100.333	0.19401	-100.333	0.06953
100.329	0.00787	100.329	0.19327	-100.329	0.06986
100.326	0.00813	100.326	0.19254	-100.326	0.06947
100.323	0.00782	100.323	0.19434	-100.323	0.06947
100.32	0.00752	100.32	0.19614	-100.32	0.06972
100.317	0.00721	100.317	0.19452	-100.317	0.06922
100.314	0.0069	100.314	0.1929	-100.314	0.06964
100.311	0.00686	100.311	0.19336	-100.311	0.07075
100.308	0.00682	100.308	0.19382	-100.308	0.07108
100.305	0.00677	100.305	0.19428	-100.305	0.07028
100.301	0.00673	100.301	0.19474	-100.301	0.06939
100.298	0.00707	100.298	0.19453	-100.298	0.06863
100.295	0.0074	100.295	0.19432	-100.295	0.06856
100.292	0.00696	100.292	0.19411	-100.292	0.0685
100.289	0.00726	100.289	0.1939	-100.289	0.06855
100.286	0.00697	100.286	0.19244	-100.286	0.06819
100.283	0.00668	100.283	0.19099	-100.283	0.06865
100.28	0.00705	100.28	0.19197	-100.28	0.06874
100.277	0.00742	100.277	0.19296	-100.277	0.06816
100.273	0.00758	100.273	0.19358	-100.273	0.06858
100.27	0.00775	100.27	0.1942	-100.27	0.06857
100.267	0.00792	100.267	0.19336	-100.267	0.0681
100.264	0.00808	100.264	0.19251	-100.264	0.06803
100.261	0.00774	100.261	0.19278	-100.261	0.06814
100.258	0.00741	100.258	0.19305	-100.258	0.06763
100.255	0.00725	100.255	0.19331	-100.255	0.06808
100.252	0.0071	100.252	0.19358	-100.252	0.06903
100.249	0.00707	100.249	0.19494	-100.249	0.06891
100.246	0.00704	100.246	0.19631	-100.246	0.06825
100.242	0.00694	100.242	0.1959	-100.242	0.06833
100.239	0.00805	100.239	0.1955	-100.239	0.06906
100.236	0.00805	100.236	0.19646	-100.236	0.06895
100.233	0.00805	100.233	0.19254	-100.233	0.06817
100.23	0.00776	100.23	0.18973	-100.23	0.0688
100.227	0.00747	100.227	0.18984	-100.227	0.0694
100.224	0.00766	100.224	0.19097	-100.224	0.06931
100.221	0.00786	100.221	0.19211	-100.221	0.0694
100.218	0.00744	100.218	0.19269	-100.218	0.06961
100.214	0.00702	100.214	0.19328	-100.214	0.06946
100.211	0.00731	100.211	0.19501	-100.211	0.0698
100.208	0.00759	100.208	0.19674	-100.208	0.06994
100.205	0.0077	100.205	0.19603	-100.205	0.06953
100.202	0.0078	100.202	0.19532	-100.202	0.06875
100.199	0.0077	100.199	0.19375	-100.199	0.06773
100.196	0.00761	100.196	0.19218	-100.196	0.06697
100.193	0.00769	100.193	0.19306	-100.193	0.06735
100.19	0.00777	100.19	0.19393	-100.19	0.06685
100.186	0.00791	100.186	0.1938	-100.186	0.0666
100.183	0.00804	100.183	0.19366	-100.183	0.06686
100.18	0.00799	100.18	0.19426	-100.18	0.06725
100.177	0.00793	100.177	0.19486	-100.177	0.06825
100.174	0.00834	100.174	0.19517	-100.174	0.06865
100.171	0.00875	100.171	0.19547	-100.171	0.06884
100.168	0.00854	100.168	0.19432	-100.168	0.06863
100.165	0.00834	100.165	0.19316	-100.165	0.06867
100.162	0.00811	100.162	0.19327	-100.162	0.06885
100.159	0.00787	100.159	0.19337	-100.159	0.06804
100.155	0.00764	100.155	0.19348	-100.155	0.06858
100.152	0.00741	100.152	0.19358	-100.152	0.06936
100.149	0.00729	100.149	0.19378	-100.149	0.069
100.146	0.00717	100.146	0.19398	-100.146	0.06919
100.143	0.00706	100.143	0.19417	-100.143	0.06905
100.14	0.00694	100.14	0.19437	-100.14	0.06932
100.137	0.007	100.137	0.19385	-100.137	0.06946
100.134	0.00706	100.134	0.19333	-100.134	0.06875
100.131	0.00712	100.131	0.19281	-100.131	0.06893
100.127	0.00718	100.127	0.19229	-100.127	0.06876
100.124	0.00752	100.124	0.1926	-100.124	0.06712
100.121	0.00785	100.121	0.1929	-100.121	0.06668
100.118	0.00782	100.118	0.19321	-100.118	0.06798
100.115	0.00779	100.115	0.19351	-100.115	0.06867
100.112	0.00763	100.112	0.19544	-100.112	0.06791
100.109	0.00747	100.109	0.19737	-100.109	0.06779
100.106	0.00768	100.106	0.1949	-100.106	0.06816
100.103	0.00788	100.103	0.19243	-100.103	0.06798
100.099	0.00807	100.099	0.19226	-100.099	0.06785
100.096	0.00826	100.096	0.1921	-100.096	0.06786
100.093	0.00808	100.093	0.1934	-100.093	0.06883
100.09	0.00791	100.09	0.1947	-100.09	0.06918
100.087	0.00762	100.087	0.19394	-100.087	0.06906
100.084	0.00733	100.084	0.19317	-100.084	0.06961
100.081	0.0079	100.081	0.19314	-100.081	0.06927
100.078	0.00846	100.078	0.19311	-100.078	0.06845
100.075	0.00865	100.075	0.19224	-100.075	0.0695
100.071	0.00883	100.071	0.19137	-100.071	0.06982
100.068	0.00865	100.068	0.19294	-100.068	0.06922
100.065	0.00847	100.065	0.19451	-100.065	0.06827
100.062	0.00858	100.062	0.19464	-100.062	0.06745
100.059	0.00869	100.059	0.19478	-100.059	0.06793
100.056	0.00819	100.056	0.19492	-100.056	0.06822
100.053	0.00768	100.053	0.19505	-100.053	0.06774
100.05	0.00732	100.05	0.19565	-100.05	0.0675
100.047	0.00695	100.047	0.19624	-100.047	0.06752
100.044	0.0072	100.044	0.19537	-100.044	0.06694
100.04	0.00745	100.04	0.1945	-100.04	0.06697
100.037	0.00794	100.037	0.1952	-100.037	0.06741
100.034	0.00843	100.034	0.1959	-100.034	0.0678
100.031	0.00806	100.031	0.19415	-100.031	0.06749
100.028	0.0077	100.028	0.19241	-100.028	0.06726
100.025	0.00768	100.025	0.19314	-100.025	0.06707
100.022	0.00766	100.022	0.19387	-100.022	0.06691
100.019	0.00746	100.019	0.1946	-100.019	0.0674
100.016	0.00726	100.016	0.19533	-100.016	0.06752
100.012	0.00734	100.012	0.19368	-100.012	0.06697
100.009	0.00743	100.009	0.19203	-100.009	0.06723
100.006	0.00751	100.006	0.19185	-100.006	0.06804
100.003	0.00759	100.003	0.19166	-100.003	0.06827
100	0.00746	100	0.19073	-100	0.06857
99.9969	0.00733	99.9969	0.1898	-99.9969	0.06812
99.9938	0.00756	99.9938	0.19033	-99.9938	0.0684
99.9907	0.00779	99.9907	0.19086	-99.9907	0.06889
99.9876	0.00806	99.9876	0.19273	-99.9876	0.0687
99.9845	0.00833	99.9845	0.19461	-99.9845	0.06792
99.9814	0.00861	99.9814	0.19722	-99.9814	0.06844
99.9783	0.00888	99.9783	0.19983	-99.9783	0.06867
99.9751	0.00815	99.9751	0.19753	-99.9752	0.0682
99.972	0.00742	99.972	0.19524	-99.972	0.06889
99.9689	0.00778	99.9689	0.19637	-99.9689	0.06911
99.9658	0.00815	99.9658	0.1975	-99.9658	0.06813
99.9627	0.00808	99.9627	0.19693	-99.9627	0.06772
99.9596	0.00801	99.9596	0.19636	-99.9596	0.0676
99.9565	0.00776	99.9565	0.19433	-99.9565	0.0676
99.9534	0.00751	99.9534	0.1923	-99.9534	0.06777
99.9503	0.00741	99.9503	0.19191	-99.9503	0.06788
99.9472	0.00732	99.9472	0.19153	-99.9472	0.06817
99.9441	0.00759	99.9441	0.19115	-99.9441	0.06798
99.941	0.00786	99.941	0.19076	-99.941	0.06806
99.9379	0.00812	99.9379	0.19183	-99.9379	0.06928
99.9347	0.00838	99.9347	0.19289	-99.9348	0.06883
99.9317	0.00827	99.9317	0.19396	-99.9316	0.06824
99.9285	0.00817	99.9285	0.19502	-99.9285	0.06794
99.9254	0.00813	99.9254	0.19399	-99.9254	0.06748
99.9223	0.0081	99.9223	0.19297	-99.9223	0.06728
99.9192	0.00807	99.9192	0.19267	-99.9192	0.06762
99.9161	0.00804	99.9161	0.19238	-99.9161	0.06752
99.913	0.00802	99.913	0.19119	-99.913	0.06688
99.9099	0.00799	99.9099	0.19001	-99.9099	0.0668
99.9068	0.00796	99.9068	0.19127	-99.9068	0.06662
99.9037	0.00793	99.9037	0.19253	-99.9037	0.0667
99.9006	0.00775	99.9006	0.1938	-99.9006	0.06753
99.8975	0.00757	99.8975	0.19508	-99.8975	0.06787
99.8944	0.00739	99.8944	0.19489	-99.8944	0.06806
99.8912	0.00721	99.8912	0.1947	-99.8912	0.06751
99.8881	0.00733	99.8881	0.19565	-99.8881	0.0659
99.885	0.00746	99.885	0.1966	-99.885	0.06671
99.8819	0.00759	99.8819	0.19609	-99.8819	0.06716
99.8788	0.00771	99.8788	0.19558	-99.8788	0.06676
99.8757	0.00861	99.8757	0.19474	-99.8757	0.06731
99.8726	0.0095	99.8726	0.19391	-99.8726	0.06823
99.8695	0.00905	99.8695	0.19454	-99.8695	0.0682
99.8664	0.0086	99.8664	0.19517	-99.8664	0.0674
99.8633	0.00836	99.8633	0.19485	-99.8633	0.06712
99.8602	0.00812	99.8602	0.19452	-99.8602	0.06678
99.8571	0.00806	99.8571	0.19346	-99.8571	0.06646
99.854	0.008	99.854	0.19241	-99.854	0.06677
99.8508	0.00787	99.8508	0.19362	-99.8508	0.06722
99.8477	0.00774	99.8477	0.19484	-99.8477	0.0675
99.8446	0.0076	99.8446	0.19459	-99.8446	0.06733
99.8415	0.00747	99.8415	0.19434	-99.8415	0.06697
99.8384	0.00747	99.8384	0.19306	-99.8384	0.06698
99.8353	0.00747	99.8353	0.19178	-99.8353	0.06719
99.8322	0.00783	99.8322	0.19196	-99.8322	0.06709
99.8291	0.00819	99.8291	0.19214	-99.8291	0.067
99.826	0.00827	99.826	0.19214	-99.826	0.06661
99.8229	0.00836	99.8229	0.19214	-99.8229	0.06535
99.8198	0.00826	99.8198	0.19288	-99.8198	0.06511
99.8167	0.00816	99.8167	0.19361	-99.8167	0.06556
99.8136	0.00829	99.8136	0.19409	-99.8136	0.06554
99.8105	0.00841	99.8105	0.19457	-99.8104	0.066
99.8073	0.00817	99.8073	0.19578	-99.8073	0.06678
99.8042	0.00793	99.8042	0.19699	-99.8042	0.06647
99.8011	0.00811	99.8011	0.19673	-99.8011	0.06571
99.798	0.0083	99.798	0.19648	-99.798	0.06568
99.7949	0.00787	99.7949	0.19476	-99.7949	0.06609
99.7918	0.00744	99.7918	0.19304	-99.7918	0.06622
99.7887	0.00765	99.7887	0.19198	-99.7887	0.06615
99.7856	0.00785	99.7856	0.19093	-99.7856	0.0666
99.7825	0.00769	99.7825	0.19048	-99.7825	0.06729
99.7794	0.00752	99.7794	0.19297	-99.7794	0.06705
99.7763	0.00751	99.7763	0.19499	-99.7763	0.06724
99.7732	0.0075	99.7732	0.19409	-99.7732	0.06757
99.77	0.00786	99.77	0.19355	-99.77	0.06825
99.7669	0.00821	99.7669	0.19302	-99.7669	0.06858
99.7638	0.0077	99.7638	0.19432	-99.7638	0.06897
99.7607	0.00719	99.7607	0.19563	-99.7607	0.06721
99.7576	0.00728	99.7576	0.19694	-99.7576	0.06572
99.7545	0.00738	99.7545	0.19824	-99.7545	0.06593
99.7514	0.0072	99.7514	0.19665	-99.7514	0.06608
99.7483	0.00702	99.7483	0.19506	-99.7483	0.06674
99.7452	0.00721	99.7452	0.19328	-99.7452	0.06788
99.7421	0.0074	99.7421	0.1915	-99.7421	0.06872
99.739	0.00763	99.739	0.19283	-99.739	0.06881
99.7359	0.00786	99.7359	0.19122	-99.7359	0.06782
99.7328	0.00773	99.7328	0.19127	-99.7328	0.06821
99.7297	0.00759	99.7297	0.19131	-99.7296	0.06781
99.7265	0.0077	99.7265	0.19311	-99.7265	0.06612
99.7234	0.00781	99.7234	0.1949	-99.7234	0.06556
99.7203	0.00773	99.7203	0.19426	-99.7203	0.06542
99.7172	0.00765	99.7172	0.19362	-99.7172	0.06501
99.7141	0.00759	99.7141	0.1944	-99.7141	0.06514
99.711	0.00752	99.711	0.19518	-99.711	0.06566
99.7079	0.00745	99.7079	0.19523	-99.7079	0.0657
99.7048	0.00738	99.7048	0.19528	-99.7048	0.06554
99.7017	0.00733	99.7017	0.19327	-99.7017	0.0651
99.6986	0.00727	99.6986	0.19126	-99.6986	0.0647
99.6955	0.00722	99.6955	0.19365	-99.6955	0.06504
99.6924	0.00716	99.6924	0.19603	-99.6924	0.06552
99.6893	0.00729	99.6893	0.19462	-99.6892	0.06517
99.6861	0.00742	99.6861	0.19321	-99.6861	0.06476
99.683	0.00791	99.683	0.19424	-99.683	0.06479
99.6799	0.00841	99.6799	0.19527	-99.6799	0.06457
99.6768	0.00846	99.6768	0.19493	-99.6768	0.06364
99.6737	0.0085	99.6737	0.19459	-99.6737	0.06347
99.6706	0.00818	99.6706	0.19424	-99.6706	0.0634
99.6675	0.00786	99.6675	0.1939	-99.6675	0.06251
99.6644	0.00838	99.6644	0.19311	-99.6644	0.06336
99.6613	0.00891	99.6613	0.19231	-99.6613	0.06388
99.6582	0.00858	99.6582	0.19299	-99.6582	0.06376
99.6551	0.00825	99.6551	0.19366	-99.6551	0.06424
99.652	0.00778	99.652	0.1932	-99.652	0.06477
99.6488	0.00732	99.6488	0.19274	-99.6489	0.06574
99.6458	0.00746	99.6458	0.19473	-99.6457	0.06602
99.6426	0.0076	99.6426	0.19671	-99.6426	0.06609
99.6395	0.00728	99.6395	0.19364	-99.6395	0.06568
99.6364	0.00696	99.6364	0.19057	-99.6364	0.06529
99.6333	0.00701	99.6333	0.1911	-99.6333	0.06422
99.6302	0.00705	99.6302	0.19163	-99.6302	0.06437
99.6271	0.00734	99.6271	0.19019	-99.6271	0.06484
99.624	0.00763	99.624	0.19168	-99.624	0.06437
99.6209	0.00731	99.6209	0.19519	-99.6209	0.06359
99.6178	0.00699	99.6178	0.19381	-99.6178	0.06445
99.6147	0.00701	99.6147	0.19222	-99.6147	0.06524
99.6116	0.00703	99.6116	0.19357	-99.6116	0.06574
99.6085	0.00741	99.6085	0.19424	-99.6085	0.06537
99.6054	0.0078	99.6054	0.19491	-99.6053	0.06461
99.6022	0.00819	99.6022	0.19727	-99.6022	0.0651
99.5991	0.00858	99.5991	0.19671	-99.5991	0.0649
99.596	0.00811	99.596	0.19468	-99.596	0.06525
99.5929	0.00764	99.5929	0.19558	-99.5929	0.06523
99.5898	0.00767	99.5898	0.19513	-99.5898	0.06482
99.5867	0.0077	99.5867	0.19468	-99.5867	0.06471
99.5836	0.00736	99.5836	0.19459	-99.5836	0.06566
99.5805	0.00702	99.5805	0.19451	-99.5805	0.06604
99.5774	0.00682	99.5774	0.19439	-99.5774	0.06521
99.5743	0.00662	99.5743	0.19721	-99.5743	0.06425
99.5712	0.00728	99.5712	0.19594	-99.5712	0.06491
99.568	0.00794	99.568	0.19466	-99.5681	0.06556
99.5649	0.00786	99.5649	0.19236	-99.5649	0.06638
99.5618	0.00778	99.5618	0.19006	-99.5618	0.06667
99.5587	0.00788	99.5587	0.19038	-99.5587	0.06564
99.5556	0.00799	99.5556	0.19071	-99.5556	0.0651
99.5525	0.00771	99.5525	0.19118	-99.5525	0.06476
99.5494	0.00743	99.5494	0.19459	-99.5494	0.06502
99.5463	0.00714	99.5463	0.19635	-99.5463	0.06468
99.5432	0.00686	99.5432	0.19811	-99.5432	0.06407
99.5401	0.00689	99.5401	0.19498	-99.5401	0.06352
99.537	0.00691	99.537	0.19185	-99.537	0.06349
99.5339	0.00693	99.5339	0.19294	-99.5339	0.06454
99.5308	0.00696	99.5308	0.19402	-99.5308	0.06482
99.5277	0.00684	99.5277	0.19473	-99.5277	0.06432
99.5246	0.00672	99.5246	0.1925	-99.5245	0.06387
99.5214	0.00661	99.5214	0.19265	-99.5214	0.06312
99.5183	0.00649	99.5183	0.19281	-99.5183	0.06352
99.5152	0.00662	99.5152	0.19337	-99.5152	0.06395
99.5121	0.00676	99.5121	0.19394	-99.5121	0.06405
99.509	0.00659	99.509	0.19451	-99.509	0.06443
99.5059	0.00715	99.5059	0.19507	-99.5059	0.06415
99.5028	0.0081	99.5028	0.19532	-99.5028	0.06415
99.4997	0.00782	99.4997	0.19556	-99.4997	0.06481
99.4966	0.00743	99.4966	0.19563	-99.4966	0.0651
99.4935	0.00703	99.4935	0.19569	-99.4935	0.06504
99.4904	0.00771	99.4904	0.19594	-99.4904	0.06482
99.4873	0.00839	99.4873	0.19326	-99.4873	0.06511
99.4841	0.00821	99.4841	0.19223	-99.4841	0.06496
99.481	0.00804	99.481	0.19119	-99.481	0.06448
99.4779	0.00798	99.4779	0.19181	-99.4779	0.06443
99.4748	0.00793	99.4748	0.19243	-99.4748	0.06509
99.4717	0.00806	99.4717	0.19286	-99.4717	0.06479
99.4686	0.00819	99.4686	0.19329	-99.4686	0.06467
99.4655	0.00822	99.4655	0.19487	-99.4655	0.06466
99.4624	0.00826	99.4624	0.19352	-99.4624	0.06425
99.4593	0.00848	99.4593	0.19198	-99.4593	0.06522
99.4562	0.00869	99.4562	0.19337	-99.4562	0.0663
99.4531	0.00857	99.4531	0.19582	-99.4531	0.06507
99.45	0.00844	99.45	0.19534	-99.45	0.06413
99.4469	0.00832	99.4469	0.19522	-99.4469	0.06347
99.4437	0.00819	99.4437	0.1951	-99.4437	0.0639
99.4406	0.00783	99.4406	0.19431	-99.4406	0.06488
99.4375	0.00748	99.4375	0.19352	-99.4375	0.06451
99.4344	0.00749	99.4344	0.19346	-99.4344	0.06394
99.4313	0.0075	99.4313	0.1934	-99.4313	0.06313
99.4282	0.00769	99.4282	0.19314	-99.4282	0.06305
99.4251	0.00788	99.4251	0.19288	-99.4251	0.06336
99.422	0.00789	99.422	0.19409	-99.422	0.06357
99.4189	0.0079	99.4189	0.19529	-99.4189	0.06353
99.4158	0.00781	99.4158	0.19577	-99.4158	0.06281
99.4127	0.00772	99.4127	0.19624	-99.4127	0.06302
99.4096	0.00781	99.4096	0.19329	-99.4096	0.06323
99.4065	0.0079	99.4065	0.19035	-99.4065	0.064
99.4034	0.00789	99.4034	0.19095	-99.4033	0.0647
99.4002	0.00788	99.4002	0.19154	-99.4002	0.06393
99.3971	0.00787	99.3971	0.1936	-99.3971	0.06277
99.394	0.00785	99.394	0.19566	-99.394	0.06235
99.3909	0.00791	99.3909	0.19686	-99.3909	0.0629
99.3878	0.00797	99.3878	0.19805	-99.3878	0.06368
99.3847	0.00821	99.3847	0.19583	-99.3847	0.06408
99.3816	0.00845	99.3816	0.1936	-99.3816	0.06444
99.3785	0.00803	99.3785	0.19327	-99.3785	0.06406
99.3754	0.0076	99.3754	0.19294	-99.3754	0.06336
99.3723	0.00754	99.3723	0.19407	-99.3723	0.06306
99.3692	0.00748	99.3692	0.1952	-99.3692	0.06372
99.3661	0.00774	99.3661	0.19645	-99.3661	0.06414
99.3629	0.00801	99.3629	0.19771	-99.3629	0.06469
99.3598	0.00791	99.3598	0.19651	-99.3598	0.06465
99.3567	0.00781	99.3567	0.19532	-99.3567	0.06381
99.3536	0.00746	99.3536	0.19328	-99.3536	0.06403
99.3505	0.00711	99.3505	0.19123	-99.3505	0.06496
99.3474	0.00786	99.3474	0.19163	-99.3474	0.065
99.3443	0.00861	99.3443	0.19203	-99.3443	0.06589
99.3412	0.00866	99.3412	0.19302	-99.3412	0.0657
99.3381	0.0087	99.3381	0.19402	-99.3381	0.06459
99.335	0.00856	99.335	0.19355	-99.335	0.06413
99.3319	0.00842	99.3319	0.19308	-99.3319	0.06332
99.3288	0.00808	99.3288	0.1935	-99.3288	0.06338
99.3257	0.00774	99.3257	0.19391	-99.3257	0.06333
99.3226	0.0074	99.3226	0.19433	-99.3225	0.06434
99.3195	0.00706	99.3195	0.19475	-99.3194	0.06539
99.3163	0.00779	99.3163	0.1937	-99.3163	0.06592
99.3132	0.00853	99.3132	0.19266	-99.3132	0.06602
99.3101	0.00767	99.3101	0.19308	-99.3101	0.06594
99.307	0.00682	99.307	0.1935	-99.307	0.06618
99.3039	0.007	99.3039	0.19393	-99.3039	0.06555
99.3008	0.00718	99.3008	0.19437	-99.3008	0.06456
99.2977	0.00675	99.2977	0.19554	-99.2977	0.06458
99.2946	0.00633	99.2946	0.19671	-99.2946	0.06505
99.2915	0.00662	99.2915	0.19486	-99.2915	0.06373
99.2884	0.00691	99.2884	0.19302	-99.2884	0.06396
99.2853	0.00731	99.2853	0.19361	-99.2853	0.06458
99.2822	0.0077	99.2822	0.19421	-99.2821	0.06427
99.279	0.00817	99.279	0.19384	-99.279	0.06412
99.2759	0.00741	99.2759	0.19348	-99.2759	0.06427
99.2728	0.00674	99.2728	0.19311	-99.2728	0.06491
99.2697	0.00681	99.2697	0.19275	-99.2697	0.06549
99.2666	0.00676	99.2666	0.19324	-99.2666	0.06531
99.2635	0.00671	99.2635	0.19373	-99.2635	0.06413
99.2604	0.00689	99.2604	0.19422	-99.2604	0.06236
99.2573	0.00707	99.2573	0.19471	-99.2573	0.06193
99.2542	0.00749	99.2542	0.19425	-99.2542	0.06163
99.2511	0.00791	99.2511	0.1938	-99.2511	0.0618
99.248	0.00754	99.248	0.19334	-99.248	0.06292
99.2449	0.00718	99.2449	0.19288	-99.2449	0.06317
99.2417	0.00633	99.2417	0.19419	-99.2417	0.06263
99.2387	0.00669	99.2387	0.19549	-99.2386	0.06307
99.2355	0.00673	99.2355	0.19532	-99.2355	0.0626
99.2324	0.00678	99.2324	0.19516	-99.2324	0.06179
99.2293	0.00706	99.2293	0.19565	-99.2293	0.06214
99.2262	0.00734	99.2262	0.19614	-99.2262	0.0631
99.2231	0.00781	99.2231	0.19419	-99.2231	0.06361
99.22	0.00828	99.22	0.19224	-99.22	0.0632
99.2169	0.00868	99.2169	0.19179	-99.2169	0.06402
99.2138	0.00909	99.2138	0.19133	-99.2138	0.06412
99.2107	0.00864	99.2107	0.19161	-99.2107	0.06348
99.2076	0.00819	99.2076	0.19189	-99.2076	0.06361
99.2045	0.00807	99.2045	0.19203	-99.2045	0.06347
99.2014	0.00795	99.2014	0.19217	-99.2013	0.06337
99.1983	0.00783	99.1983	0.19341	-99.1982	0.06392
99.1951	0.00772	99.1951	0.19465	-99.1951	0.06449
99.192	0.00824	99.192	0.19782	-99.192	0.0646
99.1889	0.00876	99.1889	0.19514	-99.1889	0.06466
99.1858	0.00819	99.1858	0.19098	-99.1858	0.0651
99.1827	0.00761	99.1827	0.19269	-99.1827	0.06443
99.1796	0.00742	99.1796	0.19338	-99.1796	0.06266
99.1765	0.00724	99.1765	0.19407	-99.1765	0.06239
99.1734	0.00742	99.1734	0.19365	-99.1734	0.06321
99.1703	0.0076	99.1703	0.19324	-99.1703	0.06352
99.1672	0.00749	99.1672	0.19373	-99.1672	0.06357
99.1641	0.00738	99.1641	0.19422	-99.1641	0.06297
99.161	0.00763	99.161	0.19544	-99.1609	0.06303
99.1578	0.00789	99.1578	0.19666	-99.1578	0.06361
99.1547	0.00769	99.1547	0.19661	-99.1547	0.06387
99.1516	0.00748	99.1516	0.19657	-99.1516	0.06369
99.1485	0.00716	99.1485	0.19506	-99.1485	0.06307
99.1454	0.00757	99.1454	0.19354	-99.1454	0.0633
99.1423	0.0084	99.1423	0.19371	-99.1423	0.06375
99.1392	0.00801	99.1392	0.19387	-99.1392	0.06394
99.1361	0.00799	99.1361	0.19403	-99.1361	0.06415
99.133	0.00796	99.133	0.19419	-99.133	0.06318
99.1299	0.00803	99.1299	0.19416	-99.1299	0.06351
99.1268	0.0081	99.1268	0.19412	-99.1268	0.06412
99.1237	0.00818	99.1237	0.19335	-99.1237	0.06388
99.1206	0.00825	99.1206	0.19258	-99.1205	0.0638
99.1175	0.00809	99.1175	0.19225	-99.1174	0.06477
99.1143	0.00793	99.1143	0.19193	-99.1143	0.06496
99.1112	0.00758	99.1112	0.19307	-99.1112	0.06481
99.1081	0.00724	99.1081	0.1942	-99.1081	0.0639
99.105	0.00715	99.105	0.19443	-99.105	0.06378
99.1019	0.00707	99.1019	0.19465	-99.1019	0.06408
99.0988	0.00734	99.0988	0.19561	-99.0988	0.0638
99.0957	0.00762	99.0957	0.19656	-99.0957	0.06395
99.0926	0.00774	99.0926	0.19564	-99.0926	0.0639
99.0895	0.00786	99.0895	0.19472	-99.0895	0.06369
99.0864	0.00835	99.0864	0.19381	-99.0864	0.06286
99.0833	0.00884	99.0833	0.19289	-99.0833	0.06241
99.0802	0.00856	99.0802	0.19229	-99.0801	0.06218
99.077	0.00828	99.077	0.19169	-99.077	0.06178
99.0739	0.00801	99.0739	0.19256	-99.0739	0.06109
99.0708	0.00773	99.0708	0.19343	-99.0708	0.06097
99.0677	0.00769	99.0677	0.19369	-99.0677	0.06203
99.0646	0.00765	99.0646	0.19394	-99.0646	0.06284
99.0615	0.00761	99.0615	0.1942	-99.0615	0.0624
99.0584	0.00757	99.0584	0.19446	-99.0584	0.06286
99.0553	0.00775	99.0553	0.19482	-99.0553	0.06358
99.0522	0.00792	99.0522	0.19519	-99.0522	0.06309
99.0491	0.00805	99.0491	0.19408	-99.0491	0.06354
99.046	0.00818	99.046	0.19298	-99.046	0.06436
99.0429	0.00809	99.0429	0.19325	-99.0429	0.06435
99.0398	0.00727	99.0398	0.19352	-99.0397	0.06342
99.0366	0.00645	99.0366	0.19257	-99.0366	0.06352
99.0335	0.00636	99.0335	0.19455	-99.0335	0.06306
99.0304	0.00674	99.0304	0.19661	-99.0304	0.06364
99.0273	0.00713	99.0273	0.19378	-99.0273	0.06389
99.0242	0.0071	99.0242	0.19223	-99.0242	0.06203
99.0211	0.0078	99.0211	0.19361	-99.0211	0.06144
99.018	0.00798	99.018	0.19398	-99.018	0.06263
99.0149	0.00743	99.0149	0.19434	-99.0149	0.06363
99.0118	0.00729	99.0118	0.19158	-99.0118	0.06315
99.0087	0.00715	99.0087	0.19176	-99.0087	0.06171
99.0056	0.00754	99.0056	0.19412	-99.0056	0.06016
99.0025	0.0072	99.0025	0.19355	-99.0025	0.05982
98.9994	0.00691	98.9994	0.1939	-98.9993	0.05964
98.9963	0.00662	98.9963	0.19718	-98.9962	0.0605
98.9931	0.00726	98.9931	0.19664	-98.9931	0.06184
98.99	0.0079	98.99	0.1961	-98.99	0.06294
98.9869	0.00789	98.9869	0.19574	-98.9869	0.06303
98.9838	0.00788	98.9838	0.19538	-98.9838	0.06268
98.9807	0.00785	98.9807	0.19427	-98.9807	0.06329
98.9776	0.00709	98.9776	0.19315	-98.9776	0.06353
98.9745	0.00718	98.9745	0.19447	-98.9745	0.06308
98.9714	0.00801	98.9714	0.19579	-98.9714	0.06352
98.9683	0.0083	98.9683	0.19525	-98.9683	0.06306
98.9652	0.00859	98.9652	0.19471	-98.9652	0.0635
98.9621	0.00832	98.9621	0.19344	-98.9621	0.0641
98.959	0.00805	98.959	0.19217	-98.9589	0.06426
98.9558	0.0081	98.9558	0.1921	-98.9558	0.06403
98.9527	0.00814	98.9527	0.19204	-98.9527	0.06372
98.9496	0.00819	98.9496	0.19179	-98.9496	0.06423
98.9465	0.00824	98.9465	0.19154	-98.9465	0.06435
98.9434	0.00832	98.9434	0.19539	-98.9434	0.06292
98.9403	0.0084	98.9403	0.19632	-98.9403	0.06375
98.9372	0.00866	98.9372	0.19529	-98.9372	0.06358
98.9341	0.00893	98.9341	0.19426	-98.9341	0.06266
98.931	0.00882	98.931	0.19418	-98.931	0.06276
98.9279	0.0087	98.9279	0.19117	-98.9279	0.0624
98.9248	0.0085	98.9248	0.19059	-98.9248	0.06222
98.9217	0.00903	98.9217	0.19295	-98.9217	0.06202
98.9186	0.00939	98.9186	0.19284	-98.9185	0.06213
98.9155	0.00902	98.9155	0.19273	-98.9154	0.0624
98.9124	0.00919	98.9124	0.19426	-98.9123	0.0626
98.9092	0.00864	98.9092	0.1958	-98.9092	0.06304
98.9061	0.00788	98.9061	0.1972	-98.9061	0.06268
98.903	0.00786	98.903	0.1986	-98.903	0.06288
98.8999	0.00775	98.8999	0.19657	-98.8999	0.06225
98.8968	0.00764	98.8968	0.19455	-98.8968	0.06205
98.8937	0.00735	98.8937	0.19505	-98.8937	0.06289
98.8906	0.00706	98.8906	0.19555	-98.8906	0.0633
98.8875	0.00734	98.8875	0.19531	-98.8875	0.06258
98.8844	0.00761	98.8844	0.19508	-98.8844	0.06271
98.8813	0.00822	98.8813	0.19614	-98.8813	0.06307
98.8782	0.0081	98.8782	0.1972	-98.8781	0.063
98.8751	0.00783	98.8751	0.19466	-98.875	0.06297
98.8719	0.00756	98.8719	0.19212	-98.8719	0.06278
98.8688	0.00682	98.8688	0.19418	-98.8688	0.0631
98.8657	0.00681	98.8657	0.1933	-98.8657	0.06304
98.8626	0.0072	98.8626	0.19066	-98.8626	0.06221
98.8595	0.00759	98.8595	0.18801	-98.8595	0.0622
98.8564	0.00763	98.8564	0.18906	-98.8564	0.06284
98.8533	0.00694	98.8533	0.1901	-98.8533	0.06213
98.8502	0.00747	98.8502	0.19115	-98.8502	0.06066
98.8471	0.008	98.8471	0.1922	-98.8471	0.06009
98.844	0.00867	98.844	0.19351	-98.844	0.06034
98.8409	0.00862	98.8409	0.19482	-98.8409	0.0609
98.8378	0.00861	98.8378	0.19388	-98.8377	0.06163
98.8347	0.0086	98.8347	0.19293	-98.8346	0.06139
98.8315	0.00858	98.8315	0.19079	-98.8315	0.06139
98.8284	0.00855	98.8284	0.19158	-98.8284	0.06283
98.8253	0.00775	98.8253	0.19622	-98.8253	0.06331
98.8222	0.00768	98.8222	0.19598	-98.8222	0.06308
98.8191	0.00799	98.8191	0.19247	-98.8191	0.06398
98.816	0.0083	98.816	0.19383	-98.816	0.06361
98.8129	0.00875	98.8129	0.19459	-98.8129	0.06223
98.8098	0.00847	98.8098	0.19535	-98.8098	0.06193
98.8067	0.00792	98.8067	0.19616	-98.8067	0.06249
98.8036	0.00809	98.8036	0.19696	-98.8036	0.0633
98.8005	0.00823	98.8005	0.19551	-98.8005	0.06417
98.7974	0.00763	98.7974	0.19405	-98.7973	0.06363
98.7943	0.00794	98.7943	0.19364	-98.7942	0.06224
98.7912	0.00825	98.7912	0.19615	-98.7911	0.06098
98.788	0.00834	98.788	0.19629	-98.788	0.06056
98.7849	0.00842	98.7849	0.19642	-98.7849	0.06139
98.7818	0.0079	98.7818	0.19528	-98.7818	0.06216
98.7787	0.00739	98.7787	0.19415	-98.7787	0.06166
98.7756	0.00724	98.7756	0.19528	-98.7756	0.06084
98.7725	0.00709	98.7725	0.1964	-98.7725	0.06182
98.7694	0.00706	98.7694	0.19806	-98.7694	0.06345
98.7663	0.00703	98.7663	0.1968	-98.7663	0.0642
98.7632	0.00736	98.7632	0.19657	-98.7632	0.06377
98.7601	0.00769	98.7601	0.19341	-98.7601	0.06341
98.757	0.00791	98.757	0.18988	-98.757	0.06307
98.7539	0.00812	98.7539	0.18929	-98.7538	0.06234
98.7507	0.00888	98.7507	0.19126	-98.7507	0.06299
98.7476	0.00842	98.7476	0.19322	-98.7476	0.06316
98.7445	0.00807	98.7445	0.19337	-98.7445	0.06373
98.7414	0.00845	98.7414	0.19352	-98.7414	0.06405
98.7383	0.00889	98.7383	0.19238	-98.7383	0.06373
98.7352	0.00812	98.7352	0.19125	-98.7352	0.06377
98.7321	0.00767	98.7321	0.19107	-98.7321	0.06453
98.729	0.00795	98.729	0.19383	-98.729	0.06381
98.7259	0.00775	98.7259	0.1942	-98.7259	0.06232
98.7228	0.00754	98.7228	0.19458	-98.7228	0.06164
98.7197	0.00815	98.7197	0.19531	-98.7197	0.0614
98.7166	0.00875	98.7166	0.19603	-98.7166	0.06182
98.7135	0.00833	98.7135	0.19676	-98.7134	0.0625
98.7104	0.00865	98.7104	0.19749	-98.7103	0.06258
98.7072	0.00876	98.7072	0.19499	-98.7072	0.06261
98.7041	0.00887	98.7041	0.1925	-98.7041	0.06292
98.701	0.00846	98.701	0.19324	-98.701	0.06263
98.6979	0.00805	98.6979	0.19398	-98.6979	0.06195
98.6948	0.00753	98.6948	0.19494	-98.6948	0.06159
98.6917	0.00775	98.6917	0.19297	-98.6917	0.06136
98.6886	0.00812	98.6886	0.19136	-98.6886	0.06141
98.6855	0.00849	98.6855	0.19464	-98.6855	0.06083
98.6824	0.00877	98.6824	0.19283	-98.6824	0.06012
98.6793	0.00831	98.6793	0.19101	-98.6793	0.05941
98.6762	0.00791	98.6762	0.19291	-98.6762	0.06027
98.6731	0.0075	98.6731	0.19482	-98.673	0.06151
98.67	0.00741	98.67	0.19474	-98.6699	0.06222
98.6668	0.00733	98.6668	0.19467	-98.6668	0.06263
98.6637	0.00761	98.6637	0.19459	-98.6637	0.06275
98.6606	0.00789	98.6606	0.19452	-98.6606	0.06257
98.6575	0.008	98.6575	0.19556	-98.6575	0.06197
98.6544	0.00812	98.6544	0.1966	-98.6544	0.06106
98.6513	0.00805	98.6513	0.19342	-98.6513	0.06091
98.6482	0.00798	98.6482	0.19514	-98.6482	0.06107
98.6451	0.00805	98.6451	0.19534	-98.6451	0.06115
98.642	0.00811	98.642	0.19554	-98.642	0.06104
98.6389	0.00756	98.6389	0.19367	-98.6389	0.06167
98.6358	0.00701	98.6358	0.19473	-98.6358	0.0626
98.6327	0.00759	98.6327	0.19404	-98.6326	0.0618
98.6295	0.00817	98.6295	0.19334	-98.6295	0.06197
98.6265	0.00789	98.6265	0.19136	-98.6264	0.06244
98.6233	0.00761	98.6233	0.18939	-98.6233	0.06138
98.6202	0.00777	98.6202	0.19008	-98.6202	0.06092
98.6171	0.00793	98.6171	0.19076	-98.6171	0.06089
98.614	0.00773	98.614	0.19292	-98.614	0.06062
98.6109	0.00752	98.6109	0.19507	-98.6109	0.06057
98.6078	0.00747	98.6078	0.19538	-98.6078	0.06054
98.6047	0.00741	98.6047	0.19569	-98.6047	0.06087
98.6016	0.00736	98.6016	0.19655	-98.6016	0.0607
98.5985	0.00731	98.5985	0.1974	-98.5985	0.06101
98.5954	0.00737	98.5954	0.1991	-98.5954	0.06137
98.5923	0.00743	98.5923	0.19787	-98.5922	0.06139
98.5892	0.00749	98.5892	0.19584	-98.5891	0.0623
98.5861	0.00755	98.5861	0.19381	-98.586	0.06287
98.5829	0.00779	98.5829	0.19348	-98.5829	0.06311
98.5798	0.00803	98.5798	0.19314	-98.5798	0.06302
98.5767	0.00791	98.5767	0.19281	-98.5767	0.06234
98.5736	0.00779	98.5736	0.19248	-98.5736	0.06217
98.5705	0.00788	98.5705	0.19347	-98.5705	0.06279
98.5674	0.00798	98.5674	0.19447	-98.5674	0.06349
98.5643	0.0077	98.5643	0.19467	-98.5643	0.06326
98.5612	0.00743	98.5612	0.19194	-98.5612	0.06345
98.5581	0.00811	98.5581	0.19307	-98.5581	0.06327
98.555	0.00878	98.555	0.1942	-98.555	0.06247
98.5519	0.00812	98.5519	0.19283	-98.5518	0.06177
98.5488	0.00745	98.5488	0.19634	-98.5487	0.06195
98.5456	0.00748	98.5456	0.19841	-98.5456	0.06237
98.5425	0.00752	98.5425	0.19558	-98.5425	0.0618
98.5394	0.00774	98.5394	0.19337	-98.5394	0.06132
98.5363	0.00795	98.5363	0.19116	-98.5363	0.06182
98.5332	0.00827	98.5332	0.19157	-98.5332	0.06176
98.5301	0.00859	98.5301	0.19199	-98.5301	0.06168
98.527	0.00806	98.527	0.1957	-98.527	0.06128
98.5239	0.00753	98.5239	0.19648	-98.5239	0.06048
98.5208	0.00748	98.5208	0.19515	-98.5208	0.05993
98.5177	0.00744	98.5177	0.19676	-98.5177	0.05992
98.5146	0.00776	98.5146	0.19763	-98.5146	0.05983
98.5115	0.00808	98.5115	0.19557	-98.5114	0.05944
98.5084	0.00791	98.5084	0.19206	-98.5083	0.06039
98.5053	0.00774	98.5053	0.19148	-98.5052	0.06072
98.5021	0.00756	98.5021	0.1917	-98.5021	0.06144
98.499	0.00739	98.499	0.19191	-98.499	0.06216
98.4959	0.0074	98.4959	0.19098	-98.4959	0.06179
98.4928	0.0074	98.4928	0.19298	-98.4928	0.06121
98.4897	0.00705	98.4897	0.1948	-98.4897	0.06092
98.4866	0.00669	98.4866	0.19662	-98.4866	0.0611
98.4835	0.00708	98.4835	0.19563	-98.4835	0.06055
98.4804	0.00747	98.4804	0.19464	-98.4804	0.06035
98.4773	0.00785	98.4773	0.1953	-98.4773	0.0596
98.4742	0.00824	98.4742	0.19595	-98.4742	0.05979
98.4711	0.00814	98.4711	0.19406	-98.471	0.05995
98.468	0.00803	98.468	0.1951	-98.4679	0.06068
98.4648	0.0083	98.4648	0.19761	-98.4648	0.06057
98.4617	0.00856	98.4617	0.19718	-98.4617	0.06055
98.4586	0.00837	98.4586	0.1985	-98.4586	0.06075
98.4555	0.00818	98.4555	0.19981	-98.4555	0.06165
98.4524	0.00836	98.4524	0.19654	-98.4524	0.06342
98.4493	0.00853	98.4493	0.19328	-98.4493	0.06349
98.4462	0.0086	98.4462	0.19469	-98.4462	0.06311
98.4431	0.00867	98.4431	0.1961	-98.4431	0.06283
98.44	0.0082	98.44	0.19752	-98.44	0.06317
98.4369	0.00774	98.4369	0.19893	-98.4369	0.06316
98.4338	0.0072	98.4338	0.19824	-98.4338	0.06201
98.4307	0.00789	98.4307	0.19754	-98.4306	0.06176
98.4276	0.0083	98.4276	0.19557	-98.4275	0.06194
98.4244	0.00798	98.4244	0.19359	-98.4244	0.0629
98.4213	0.00759	98.4213	0.192	-98.4213	0.06219
98.4182	0.00721	98.4182	0.19333	-98.4182	0.06209
98.4151	0.00714	98.4151	0.19546	-98.4151	0.0621
98.412	0.00707	98.412	0.19759	-98.412	0.06161
98.4089	0.00701	98.4089	0.19604	-98.4089	0.0622
98.4058	0.00694	98.4058	0.19449	-98.4058	0.06256
98.4027	0.00706	98.4027	0.19349	-98.4027	0.06231
98.3996	0.00718	98.3996	0.1925	-98.3996	0.06157
98.3965	0.00725	98.3965	0.19549	-98.3965	0.06113
98.3934	0.00731	98.3934	0.19556	-98.3934	0.06079
98.3903	0.007	98.3903	0.19501	-98.3902	0.06156
98.3872	0.0067	98.3872	0.19447	-98.3871	0.06165
98.3841	0.00703	98.3841	0.19314	-98.384	0.06164
98.3809	0.00736	98.3809	0.19475	-98.3809	0.06201
98.3778	0.00751	98.3778	0.19245	-98.3778	0.06218
98.3747	0.00765	98.3747	0.19015	-98.3747	0.06146
98.3716	0.00788	98.3716	0.18902	-98.3716	0.06208
98.3685	0.00811	98.3685	0.19083	-98.3685	0.06244
98.3654	0.00797	98.3654	0.19245	-98.3654	0.06243
98.3623	0.00783	98.3623	0.19407	-98.3623	0.06189
98.3592	0.00773	98.3592	0.19466	-98.3592	0.06153
98.3561	0.00763	98.3561	0.19524	-98.3561	0.06215
98.353	0.00753	98.353	0.1951	-98.353	0.06213
98.3499	0.00744	98.3499	0.19495	-98.3498	0.0617
98.3468	0.00745	98.3468	0.19514	-98.3467	0.06154
98.3436	0.00747	98.3436	0.19534	-98.3436	0.06188
98.3405	0.00748	98.3405	0.1948	-98.3405	0.0614
98.3374	0.0075	98.3374	0.19427	-98.3374	0.06191
98.3343	0.00744	98.3343	0.19466	-98.3343	0.06212
98.3312	0.00739	98.3312	0.19506	-98.3312	0.06179
98.3281	0.00715	98.3281	0.19472	-98.3281	0.06133
98.325	0.00691	98.325	0.19438	-98.325	0.06107
98.3219	0.0075	98.3219	0.19587	-98.3219	0.06114
98.3188	0.0081	98.3188	0.19736	-98.3188	0.06087
98.3157	0.00833	98.3157	0.19543	-98.3157	0.06077
98.3126	0.00856	98.3126	0.1935	-98.3126	0.06056
98.3095	0.00855	98.3095	0.19461	-98.3094	0.06143
98.3064	0.00854	98.3064	0.19572	-98.3063	0.0616
98.3033	0.00816	98.3033	0.19811	-98.3032	0.06158
98.3002	0.00779	98.3002	0.19561	-98.3001	0.062
98.297	0.00755	98.297	0.19192	-98.297	0.06169
98.2939	0.00731	98.2939	0.18823	-98.2939	0.06191
98.2908	0.00708	98.2908	0.18991	-98.2908	0.06157
98.2877	0.00684	98.2877	0.19452	-98.2877	0.06105
98.2846	0.0071	98.2846	0.19516	-98.2846	0.06128
98.2815	0.00736	98.2815	0.1958	-98.2815	0.06165
98.2784	0.00701	98.2784	0.19828	-98.2784	0.06137
98.2753	0.00666	98.2753	0.19782	-98.2753	0.06158
98.2722	0.00704	98.2722	0.19731	-98.2722	0.06234
98.2691	0.00742	98.2691	0.1968	-98.269	0.06254
98.266	0.0072	98.266	0.1961	-98.2659	0.06253
98.2629	0.00697	98.2629	0.1954	-98.2628	0.06223
98.2597	0.00739	98.2597	0.1958	-98.2597	0.0621
98.2566	0.00781	98.2566	0.19621	-98.2566	0.06243
98.2535	0.00762	98.2535	0.19661	-98.2535	0.0619
98.2504	0.00744	98.2504	0.19701	-98.2504	0.06074
98.2473	0.0075	98.2473	0.19656	-98.2473	0.06047
98.2442	0.00757	98.2442	0.1961	-98.2442	0.06005
98.2411	0.00759	98.2411	0.19565	-98.2411	0.06009
98.238	0.00762	98.238	0.19519	-98.238	0.05991
98.2349	0.00814	98.2349	0.19266	-98.2349	0.06013
98.2318	0.00793	98.2318	0.19013	-98.2318	0.06046
98.2287	0.00776	98.2287	0.19297	-98.2286	0.06033
98.2256	0.0076	98.2256	0.19582	-98.2255	0.06068
98.2225	0.00756	98.2225	0.19683	-98.2224	0.06111
98.2194	0.00752	98.2194	0.19784	-98.2193	0.06199
98.2162	0.00766	98.2162	0.19641	-98.2162	0.06281
98.2131	0.00781	98.2131	0.19498	-98.2131	0.06238
98.21	0.0076	98.21	0.19387	-98.21	0.06126
98.2069	0.00739	98.2069	0.19275	-98.2069	0.06122
98.2038	0.00754	98.2038	0.19164	-98.2038	0.06132
98.2007	0.0077	98.2007	0.19053	-98.2007	0.06174
98.1976	0.00817	98.1976	0.1921	-98.1976	0.06223
98.1945	0.00864	98.1945	0.19366	-98.1945	0.06204
98.1914	0.0087	98.1914	0.19449	-98.1914	0.06209
98.1883	0.00876	98.1883	0.19532	-98.1882	0.062
98.1852	0.00927	98.1852	0.19718	-98.1851	0.06193
98.1821	0.00906	98.1821	0.19903	-98.182	0.0623
98.179	0.00847	98.179	0.19844	-98.1789	0.06229
98.1758	0.00862	98.1758	0.19786	-98.1758	0.0623
98.1727	0.00831	98.1727	0.19609	-98.1727	0.06255
98.1696	0.008	98.1696	0.19433	-98.1696	0.06203
98.1665	0.00809	98.1665	0.19403	-98.1665	0.06136
98.1634	0.00819	98.1634	0.19373	-98.1634	0.06132
98.1603	0.00851	98.1603	0.19389	-98.1603	0.06198
98.1572	0.00882	98.1572	0.19405	-98.1572	0.061
98.1541	0.00808	98.1541	0.19421	-98.1541	0.06122
98.151	0.00734	98.151	0.19437	-98.151	0.06208
98.1479	0.00689	98.1479	0.19393	-98.1478	0.06152
98.1448	0.00719	98.1448	0.19349	-98.1447	0.06141
98.1417	0.00763	98.1417	0.19452	-98.1416	0.0611
98.1385	0.00807	98.1385	0.19555	-98.1385	0.06039
98.1354	0.00837	98.1354	0.19523	-98.1354	0.06052
98.1323	0.00794	98.1323	0.19491	-98.1323	0.05993
98.1292	0.00763	98.1292	0.19704	-98.1292	0.05944
98.1261	0.00732	98.1261	0.19916	-98.1261	0.06001
98.123	0.00699	98.123	0.19906	-98.123	0.06061
98.1199	0.00788	98.1199	0.19896	-98.1199	0.06088
98.1168	0.0085	98.1168	0.19885	-98.1168	0.06186
98.1137	0.00838	98.1137	0.19875	-98.1137	0.06327
98.1106	0.00836	98.1106	0.198	-98.1106	0.06363
98.1075	0.00833	98.1075	0.19726	-98.1074	0.06296
98.1044	0.00826	98.1044	0.19407	-98.1043	0.06132
98.1013	0.00819	98.1013	0.19089	-98.1012	0.06082
98.0982	0.00799	98.0982	0.19121	-98.0981	0.0614
98.095	0.00779	98.095	0.19154	-98.095	0.0615
98.0919	0.00796	98.0919	0.19431	-98.0919	0.0612
98.0888	0.00813	98.0888	0.19708	-98.0888	0.06162
98.0857	0.00811	98.0857	0.1961	-98.0857	0.06227
98.0826	0.00809	98.0826	0.19511	-98.0826	0.06209
98.0795	0.00766	98.0795	0.19413	-98.0795	0.06176
98.0764	0.00797	98.0764	0.19314	-98.0764	0.06145
98.0733	0.00827	98.0733	0.19332	-98.0733	0.06143
98.0702	0.00857	98.0702	0.19349	-98.0702	0.06184
98.0671	0.00928	98.0671	0.19513	-98.067	0.06194
98.064	0.00878	98.064	0.19677	-98.0639	0.06204
98.0609	0.00773	98.0609	0.19802	-98.0608	0.06237
98.0577	0.00741	98.0577	0.19926	-98.0577	0.06208
98.0546	0.00746	98.0546	0.19806	-98.0546	0.06172
98.0515	0.00751	98.0515	0.19686	-98.0515	0.06191
98.0484	0.00741	98.0484	0.19663	-98.0484	0.06189
98.0453	0.0073	98.0453	0.19639	-98.0453	0.06163
98.0422	0.00688	98.0422	0.19664	-98.0422	0.06093
98.0391	0.00645	98.0391	0.19397	-98.0391	0.06139
98.036	0.00633	98.036	0.19285	-98.036	0.06171
98.0329	0.00693	98.0329	0.19661	-98.0329	0.06202
98.0298	0.00773	98.0298	0.19744	-98.0298	0.06103
98.0267	0.00778	98.0267	0.19827	-98.0266	0.06065
98.0236	0.0079	98.0236	0.19838	-98.0235	0.06183
98.0205	0.00802	98.0205	0.19849	-98.0204	0.06142
98.0173	0.00846	98.0173	0.19713	-98.0173	0.06125
98.0143	0.0089	98.0143	0.19577	-98.0142	0.06191
98.0111	0.00899	98.0111	0.19707	-98.0111	0.06219
98.008	0.00908	98.008	0.19837	-98.008	0.06177
98.0049	0.00898	98.0049	0.19625	-98.0049	0.06124
98.0018	0.00888	98.0018	0.19413	-98.0018	0.06044
97.9987	0.00845	97.9987	0.19592	-97.9987	0.06014
97.9956	0.00803	97.9956	0.19771	-97.9956	0.06024
97.9925	0.00778	97.9925	0.19804	-97.9925	0.06001
97.9894	0.00754	97.9894	0.19837	-97.9894	0.06047
97.9863	0.0076	97.9863	0.19836	-97.9862	0.06057
97.9832	0.00766	97.9832	0.19836	-97.9831	0.06126
97.9801	0.00768	97.9801	0.19835	-97.98	0.06194
97.977	0.00843	97.977	0.19834	-97.9769	0.06146
97.9738	0.00824	97.9738	0.19917	-97.9738	0.06156
97.9707	0.00804	97.9707	0.19999	-97.9707	0.06165
97.9676	0.00748	97.9676	0.19935	-97.9676	0.06042
97.9645	0.00765	97.9645	0.19871	-97.9645	0.06079
97.9614	0.00758	97.9614	0.19612	-97.9614	0.06256
97.9583	0.0075	97.9583	0.19352	-97.9583	0.06306
97.9552	0.00743	97.9552	0.19435	-97.9552	0.06291
97.9521	0.00735	97.9521	0.19517	-97.9521	0.06271
97.949	0.00781	97.949	0.1939	-97.949	0.06286
97.9459	0.00753	97.9459	0.19264	-97.9458	0.06244
97.9428	0.00749	97.9428	0.18862	-97.9427	0.06202
97.9397	0.00744	97.9397	0.18949	-97.9396	0.06292
97.9366	0.00742	97.9366	0.19141	-97.9365	0.06351
97.9334	0.0074	97.9334	0.19333	-97.9334	0.06179
97.9303	0.00729	97.9303	0.1941	-97.9303	0.05994
97.9272	0.00792	97.9272	0.19486	-97.9272	0.05964
97.9241	0.00857	97.9241	0.19479	-97.9241	0.06029
97.921	0.00849	97.921	0.19473	-97.921	0.06124
97.9179	0.0085	97.9179	0.19394	-97.9179	0.06171
97.9148	0.00851	97.9148	0.19314	-97.9148	0.06211
97.9117	0.00829	97.9117	0.19418	-97.9117	0.06167
97.9086	0.00806	97.9086	0.19522	-97.9086	0.06142
97.9055	0.00784	97.9055	0.19552	-97.9055	0.06115
97.9024	0.00761	97.9024	0.19582	-97.9023	0.06079
97.8993	0.00776	97.8993	0.19688	-97.8992	0.06053
97.8962	0.00791	97.8962	0.19793	-97.8961	0.06115
97.8931	0.00764	97.8931	0.19899	-97.893	0.06162
97.8899	0.00738	97.8899	0.20005	-97.8899	0.06106
97.8868	0.00799	97.8868	0.2002	-97.8868	0.0609
97.8837	0.00786	97.8837	0.20036	-97.8837	0.06127
97.8806	0.00749	97.8806	0.19905	-97.8806	0.06133
97.8775	0.00712	97.8775	0.19774	-97.8775	0.0608
97.8744	0.00792	97.8744	0.19781	-97.8744	0.06102
97.8713	0.00798	97.8713	0.19789	-97.8713	0.06134
97.8682	0.00846	97.8682	0.19651	-97.8682	0.06222
97.8651	0.00894	97.8651	0.19512	-97.8651	0.06214
97.862	0.00869	97.862	0.19482	-97.8619	0.0613
97.8589	0.00844	97.8589	0.19451	-97.8588	0.06053
97.8558	0.00819	97.8558	0.19494	-97.8557	0.06019
97.8526	0.00795	97.8526	0.19537	-97.8526	0.06072
97.8495	0.00799	97.8495	0.1944	-97.8495	0.06123
97.8464	0.00803	97.8464	0.19343	-97.8464	0.06096
97.8433	0.00807	97.8433	0.19099	-97.8433	0.06022
97.8402	0.00811	97.8402	0.18856	-97.8402	0.05987
97.8371	0.00822	97.8371	0.18946	-97.8371	0.06047
97.834	0.00833	97.834	0.19037	-97.834	0.06041
97.8309	0.00863	97.8309	0.19146	-97.8309	0.05994
97.8278	0.00892	97.8278	0.19255	-97.8278	0.05915
97.8247	0.00875	97.8247	0.19157	-97.8247	0.05965
97.8216	0.00857	97.8216	0.19353	-97.8215	0.06123
97.8185	0.00876	97.8185	0.1953	-97.8184	0.06191
97.8154	0.00895	97.8154	0.19219	-97.8153	0.06168
97.8123	0.00873	97.8123	0.19033	-97.8122	0.06159
97.8091	0.00851	97.8091	0.1914	-97.8091	0.06145
97.806	0.00829	97.806	0.19216	-97.806	0.06123
97.8029	0.00807	97.8029	0.19293	-97.8029	0.0612
97.7998	0.00815	97.7998	0.19377	-97.7998	0.06233
97.7967	0.00823	97.7967	0.19754	-97.7967	0.06206
97.7936	0.00831	97.7936	0.19771	-97.7936	0.06117
97.7905	0.00839	97.7905	0.19495	-97.7905	0.06006
97.7874	0.00826	97.7874	0.19557	-97.7874	0.06053
97.7843	0.00812	97.7843	0.19327	-97.7843	0.06101
97.7812	0.00799	97.7812	0.1942	-97.7811	0.06089
97.7781	0.00786	97.7781	0.19807	-97.778	0.06058
97.775	0.00798	97.775	0.19711	-97.7749	0.06043
97.7719	0.0081	97.7719	0.19615	-97.7718	0.06145
97.7687	0.00821	97.7687	0.19538	-97.7687	0.06167
97.7656	0.00833	97.7656	0.19461	-97.7656	0.06104
97.7625	0.0083	97.7625	0.19411	-97.7625	0.06085
97.7594	0.00827	97.7594	0.19361	-97.7594	0.06002
97.7563	0.00823	97.7563	0.19635	-97.7563	0.05971
97.7532	0.0082	97.7532	0.19909	-97.7532	0.06051
97.7501	0.00806	97.7501	0.19997	-97.7501	0.06132
97.747	0.00793	97.747	0.19792	-97.747	0.0606
97.7439	0.0078	97.7439	0.19624	-97.7439	0.05964
97.7408	0.00766	97.7408	0.19456	-97.7407	0.0587
97.7377	0.00764	97.7377	0.19383	-97.7376	0.05844
97.7346	0.00761	97.7346	0.19603	-97.7345	0.05957
97.7314	0.00795	97.7314	0.19676	-97.7314	0.06061
97.7284	0.00829	97.7284	0.19749	-97.7283	0.06127
97.7252	0.00842	97.7252	0.19493	-97.7252	0.06069
97.7221	0.00855	97.7221	0.19531	-97.7221	0.05985
97.719	0.00832	97.719	0.19629	-97.719	0.06063
97.7159	0.00808	97.7159	0.19727	-97.7159	0.06092
97.7128	0.00807	97.7128	0.19783	-97.7128	0.06092
97.7097	0.00807	97.7097	0.19546	-97.7097	0.06189
97.7066	0.00806	97.7066	0.19473	-97.7066	0.06219
97.7035	0.00806	97.7035	0.194	-97.7035	0.06169
97.7004	0.0081	97.7004	0.19294	-97.7003	0.06089
97.6973	0.00814	97.6973	0.19188	-97.6972	0.06133
97.6942	0.00818	97.6942	0.19424	-97.6941	0.06222
97.6911	0.00823	97.6911	0.1966	-97.691	0.06142
97.688	0.0082	97.688	0.19795	-97.6879	0.06064
97.6848	0.00817	97.6848	0.1993	-97.6848	0.06091
97.6817	0.00795	97.6817	0.19735	-97.6817	0.0616
97.6786	0.00774	97.6786	0.19833	-97.6786	0.06091
97.6755	0.008	97.6755	0.20032	-97.6755	0.06127
97.6724	0.00827	97.6724	0.19937	-97.6724	0.06155
97.6693	0.00817	97.6693	0.19714	-97.6693	0.06164
97.6662	0.00807	97.6662	0.19784	-97.6662	0.06165
97.6631	0.00809	97.6631	0.19735	-97.6631	0.06196
97.66	0.00812	97.66	0.19686	-97.6599	0.06132
97.6569	0.00778	97.6569	0.19802	-97.6568	0.06049
97.6538	0.00744	97.6538	0.1943	-97.6537	0.06015
97.6506	0.00761	97.6506	0.19232	-97.6506	0.06019
97.6475	0.00779	97.6475	0.19327	-97.6475	0.05938
97.6444	0.00796	97.6444	0.19227	-97.6444	0.05941
97.6413	0.00814	97.6413	0.19126	-97.6413	0.06011
97.6382	0.00843	97.6382	0.1916	-97.6382	0.06053
97.6351	0.00872	97.6351	0.19194	-97.6351	0.06053
97.632	0.00815	97.632	0.19393	-97.632	0.06144
97.6289	0.00759	97.6289	0.19299	-97.6289	0.06135
97.6258	0.00719	97.6258	0.1917	-97.6258	0.06068
97.6227	0.0068	97.6227	0.19041	-97.6227	0.06039
97.6196	0.00725	97.6196	0.18856	-97.6195	0.0603
97.6165	0.00771	97.6165	0.18965	-97.6164	0.06063
97.6134	0.00779	97.6134	0.19444	-97.6133	0.0612
97.6103	0.00787	97.6103	0.19629	-97.6102	0.06102
97.6072	0.00794	97.6072	0.19643	-97.6071	0.06067
97.604	0.00802	97.604	0.19364	-97.604	0.06171
97.6009	0.00803	97.6009	0.19178	-97.6009	0.06207
97.5978	0.00804	97.5978	0.19284	-97.5978	0.06165
97.5947	0.00805	97.5947	0.19336	-97.5947	0.06084
97.5916	0.00806	97.5916	0.19387	-97.5916	0.06035
97.5885	0.00822	97.5885	0.19695	-97.5885	0.06126
97.5854	0.00839	97.5854	0.1971	-97.5854	0.06168
97.5823	0.00855	97.5823	0.19646	-97.5823	0.0615
97.5792	0.00871	97.5792	0.19582	-97.5791	0.06155
97.5761	0.0084	97.5761	0.19433	-97.576	0.06194
97.573	0.00808	97.573	0.19285	-97.5729	0.06191
97.5699	0.00776	97.5699	0.19381	-97.5698	0.06226
97.5667	0.00745	97.5667	0.19477	-97.5667	0.06137
97.5636	0.00769	97.5636	0.19374	-97.5636	0.06065
97.5605	0.00794	97.5605	0.19272	-97.5605	0.06105
97.5574	0.00782	97.5574	0.19352	-97.5574	0.06208
97.5543	0.0077	97.5543	0.1914	-97.5543	0.06196
97.5512	0.00731	97.5512	0.18892	-97.5512	0.06188
97.5481	0.00692	97.5481	0.18936	-97.5481	0.06175
97.545	0.00689	97.545	0.18945	-97.545	0.06086
97.5419	0.00687	97.5419	0.18953	-97.5419	0.06067
97.5388	0.00721	97.5388	0.19221	-97.5387	0.06047
97.5357	0.00756	97.5357	0.19488	-97.5356	0.06133
97.5326	0.00808	97.5326	0.19591	-97.5325	0.06134
97.5295	0.00861	97.5295	0.19694	-97.5294	0.06058
97.5263	0.0082	97.5263	0.19989	-97.5263	0.06039
97.5232	0.00779	97.5232	0.19991	-97.5232	0.06029
97.5201	0.00738	97.5201	0.19731	-97.5201	0.06073
97.517	0.00697	97.517	0.19763	-97.517	0.06015
97.5139	0.00684	97.5139	0.19775	-97.5139	0.05975
97.5108	0.00672	97.5108	0.19493	-97.5108	0.06081
97.5077	0.00696	97.5077	0.19083	-97.5077	0.0606
97.5046	0.0072	97.5046	0.18966	-97.5046	0.06055
97.5015	0.00716	97.5015	0.19075	-97.5015	0.06055
97.4984	0.00712	97.4984	0.19183	-97.4983	0.06066
97.4953	0.00744	97.4953	0.19292	-97.4952	0.061
97.4922	0.00777	97.4922	0.194	-97.4921	0.06201
97.4891	0.00777	97.4891	0.19613	-97.489	0.063
97.486	0.00778	97.486	0.19532	-97.4859	0.06254
97.4828	0.00717	97.4828	0.19488	-97.4828	0.06131
97.4797	0.00657	97.4797	0.19444	-97.4797	0.06075
97.4766	0.00677	97.4766	0.19282	-97.4766	0.05981
97.4735	0.00696	97.4735	0.19414	-97.4735	0.05959
97.4704	0.00679	97.4704	0.1938	-97.4704	0.05978
97.4673	0.00663	97.4673	0.19347	-97.4673	0.05987
97.4642	0.007	97.4642	0.19442	-97.4642	0.05973
97.4611	0.00736	97.4611	0.19537	-97.4611	0.05935
97.458	0.00737	97.458	0.19485	-97.4579	0.05891
97.4549	0.00737	97.4549	0.19433	-97.4548	0.05953
97.4518	0.0074	97.4518	0.1942	-97.4517	0.06
97.4487	0.00742	97.4487	0.19406	-97.4486	0.06051
97.4455	0.00722	97.4455	0.19557	-97.4455	0.06041
97.4424	0.00775	97.4424	0.19416	-97.4424	0.05996
97.4393	0.00817	97.4393	0.19396	-97.4393	0.05925
97.4362	0.00858	97.4362	0.19376	-97.4362	0.05887
97.4331	0.00819	97.4331	0.19503	-97.4331	0.05978
97.43	0.0078	97.43	0.19337	-97.43	0.0604
97.4269	0.00818	97.4269	0.1911	-97.4269	0.06116
97.4238	0.00856	97.4238	0.18883	-97.4238	0.06087
97.4207	0.00809	97.4207	0.18814	-97.4207	0.05965
97.4176	0.00762	97.4176	0.19039	-97.4175	0.05904
97.4145	0.00737	97.4145	0.19257	-97.4144	0.05935
97.4114	0.00713	97.4114	0.19476	-97.4113	0.05955
97.4083	0.00726	97.4083	0.19389	-97.4082	0.06076
97.4052	0.00738	97.4052	0.19302	-97.4051	0.06125
97.4021	0.00756	97.4021	0.192	-97.402	0.06069
97.3989	0.00773	97.3989	0.19391	-97.3989	0.06093
97.3958	0.0085	97.3958	0.19435	-97.3958	0.06066
97.3927	0.00854	97.3927	0.1948	-97.3927	0.06059
97.3896	0.00847	97.3896	0.19247	-97.3896	0.06063
97.3865	0.0084	97.3865	0.19306	-97.3865	0.05921
97.3834	0.00829	97.3834	0.1961	-97.3834	0.0599
97.3803	0.00818	97.3803	0.19621	-97.3803	0.06099
97.3772	0.00787	97.3772	0.19513	-97.3771	0.06136
97.3741	0.00757	97.3741	0.19405	-97.374	0.06052
97.371	0.00763	97.371	0.19425	-97.3709	0.06008
97.3679	0.00769	97.3679	0.19445	-97.3678	0.06028
97.3648	0.00795	97.3648	0.19425	-97.3647	0.06091
97.3616	0.00822	97.3616	0.19406	-97.3616	0.06046
97.3585	0.00853	97.3585	0.19551	-97.3585	0.06127
97.3554	0.00811	97.3554	0.19403	-97.3554	0.0627
97.3523	0.00777	97.3523	0.19577	-97.3523	0.06287
97.3492	0.00742	97.3492	0.19751	-97.3492	0.06236
97.3461	0.00764	97.3461	0.19662	-97.3461	0.06196
97.343	0.00786	97.343	0.19573	-97.343	0.06121
97.3399	0.00793	97.3399	0.19732	-97.3399	0.06125
97.3368	0.008	97.3368	0.1989	-97.3367	0.06158
97.3337	0.0077	97.3337	0.19903	-97.3336	0.06065
97.3306	0.00741	97.3306	0.19915	-97.3305	0.06006
97.3275	0.00744	97.3275	0.19899	-97.3274	0.06
97.3243	0.00748	97.3243	0.19884	-97.3243	0.06078
97.3213	0.00769	97.3213	0.19691	-97.3212	0.06075
97.3181	0.00791	97.3181	0.19499	-97.3181	0.06017
97.315	0.00785	97.315	0.19725	-97.315	0.06061
97.3119	0.00779	97.3119	0.19462	-97.3119	0.06069
97.3088	0.00782	97.3088	0.19474	-97.3088	0.06076
97.3057	0.00712	97.3057	0.19486	-97.3057	0.06163
97.3026	0.00692	97.3026	0.19512	-97.3026	0.06158
97.2995	0.00746	97.2995	0.19537	-97.2995	0.06136
97.2964	0.00791	97.2964	0.19709	-97.2963	0.06088
97.2933	0.00835	97.2933	0.19881	-97.2932	0.06107
97.2902	0.00798	97.2902	0.19943	-97.2901	0.06149
97.2871	0.00761	97.2871	0.20005	-97.287	0.06082
97.284	0.00724	97.284	0.19921	-97.2839	0.05952
97.2809	0.00687	97.2809	0.19836	-97.2808	0.05912
97.2777	0.00659	97.2777	0.19905	-97.2777	0.05901
97.2746	0.00631	97.2746	0.19974	-97.2746	0.06005
97.2715	0.00713	97.2715	0.20043	-97.2715	0.0606
97.2684	0.00795	97.2684	0.20112	-97.2684	0.06117
97.2653	0.00842	97.2653	0.19848	-97.2653	0.06059
97.2622	0.00888	97.2622	0.19584	-97.2622	0.06031
97.2591	0.00829	97.2591	0.19467	-97.2591	0.05995
97.256	0.00769	97.256	0.1935	-97.2559	0.05993
97.2529	0.0074	97.2529	0.1948	-97.2528	0.06056
97.2498	0.00784	97.2498	0.19611	-97.2497	0.06051
97.2467	0.00755	97.2467	0.19595	-97.2466	0.06013
97.2436	0.00726	97.2436	0.19579	-97.2435	0.06019
97.2404	0.00702	97.2404	0.19646	-97.2404	0.06022
97.2373	0.00752	97.2373	0.19712	-97.2373	0.06033
97.2342	0.00848	97.2342	0.19779	-97.2342	0.06005
97.2311	0.00821	97.2311	0.19845	-97.2311	0.06005
97.228	0.00855	97.228	0.19809	-97.228	0.05965
97.2249	0.00888	97.2249	0.19772	-97.2249	0.05969
97.2218	0.00829	97.2218	0.19589	-97.2218	0.06136
97.2187	0.00769	97.2187	0.19406	-97.2187	0.06255
97.2156	0.00771	97.2156	0.19614	-97.2155	0.06219
97.2125	0.00772	97.2125	0.19822	-97.2124	0.0614
97.2094	0.00746	97.2094	0.19608	-97.2093	0.0608
97.2063	0.00793	97.2063	0.19395	-97.2062	0.06067
97.2032	0.00815	97.2032	0.19338	-97.2031	0.06073
97.2001	0.00764	97.2001	0.19574	-97.2	0.06039
97.1969	0.00795	97.1969	0.19663	-97.1969	0.06074
97.1938	0.00825	97.1938	0.19753	-97.1938	0.06089
97.1907	0.00811	97.1907	0.19454	-97.1907	0.06044
97.1876	0.00796	97.1876	0.19449	-97.1876	0.06034
97.1845	0.00817	97.1845	0.19523	-97.1845	0.06005
97.1814	0.00839	97.1814	0.19597	-97.1814	0.06022
97.1783	0.00823	97.1783	0.19495	-97.1783	0.0613
97.1752	0.00807	97.1752	0.19392	-97.1751	0.06186
97.1721	0.00773	97.1721	0.19435	-97.172	0.06031
97.169	0.00738	97.169	0.19479	-97.1689	0.05963
97.1659	0.00756	97.1659	0.19611	-97.1658	0.05938
97.1628	0.00774	97.1628	0.19743	-97.1627	0.06018
97.1596	0.00792	97.1596	0.19534	-97.1596	0.06047
97.1565	0.0081	97.1565	0.19324	-97.1565	0.05986
97.1534	0.00822	97.1534	0.19223	-97.1534	0.05982
97.1503	0.00834	97.1503	0.19121	-97.1503	0.05995
97.1472	0.00846	97.1472	0.1902	-97.1472	0.06094
97.1441	0.00858	97.1441	0.18919	-97.1441	0.06096
97.141	0.00822	97.141	0.19174	-97.141	0.06067
97.1379	0.00786	97.1379	0.1943	-97.1379	0.06047
97.1348	0.00835	97.1348	0.19539	-97.1347	0.06046
97.1317	0.00884	97.1317	0.19649	-97.1316	0.05973
97.1286	0.00847	97.1286	0.19757	-97.1285	0.05941
97.1255	0.0081	97.1255	0.19866	-97.1254	0.05912
97.1224	0.00778	97.1224	0.19663	-97.1223	0.05899
97.1192	0.00746	97.1192	0.19753	-97.1192	0.05972
97.1161	0.00692	97.1161	0.19666	-97.1161	0.06001
97.113	0.00713	97.113	0.19579	-97.113	0.06001
97.1099	0.00692	97.1099	0.19511	-97.1099	0.05912
97.1068	0.00671	97.1068	0.19442	-97.1068	0.0587
97.1037	0.00678	97.1037	0.19468	-97.1037	0.059
97.1006	0.00684	97.1006	0.19493	-97.1006	0.05873
97.0975	0.00691	97.0975	0.19518	-97.0975	0.05946
97.0944	0.00698	97.0944	0.19544	-97.0943	0.05932
97.0913	0.00733	97.0913	0.1959	-97.0912	0.05944
97.0882	0.00767	97.0882	0.19637	-97.0881	0.05917
97.0851	0.00843	97.0851	0.19684	-97.085	0.05934
97.082	0.00846	97.082	0.19731	-97.0819	0.06007
97.0789	0.00832	97.0789	0.19538	-97.0788	0.05951
97.0757	0.00818	97.0757	0.19346	-97.0757	0.05932
97.0726	0.00739	97.0726	0.19221	-97.0726	0.05856
97.0695	0.00734	97.0695	0.19585	-97.0695	0.05885
97.0664	0.0075	97.0664	0.19542	-97.0664	0.06064
97.0633	0.00766	97.0633	0.19499	-97.0633	0.06087
97.0602	0.0075	97.0602	0.19487	-97.0602	0.06019
97.0571	0.00734	97.0571	0.19475	-97.0571	0.05985
97.054	0.00765	97.054	0.19553	-97.0539	0.05998
97.0509	0.00796	97.0509	0.19632	-97.0508	0.05962
97.0478	0.0079	97.0478	0.1971	-97.0477	0.05939
97.0447	0.00784	97.0447	0.19788	-97.0446	0.05947
97.0416	0.00795	97.0416	0.19561	-97.0415	0.05964
97.0384	0.00806	97.0384	0.19334	-97.0384	0.05966
97.0353	0.0076	97.0353	0.19351	-97.0353	0.05955
97.0322	0.00714	97.0322	0.19368	-97.0322	0.05975
97.0291	0.00646	97.0291	0.19486	-97.0291	0.05946
97.026	0.00651	97.026	0.19604	-97.026	0.06026
97.0229	0.00676	97.0229	0.19575	-97.0229	0.06036
97.0198	0.00701	97.0198	0.19547	-97.0198	0.05981
97.0167	0.00679	97.0167	0.19551	-97.0167	0.06022
97.0136	0.00658	97.0136	0.19556	-97.0136	0.06095
97.0105	0.00655	97.0105	0.19561	-97.0104	0.06124
97.0074	0.00652	97.0074	0.19566	-97.0073	0.06175
97.0043	0.00696	97.0043	0.19442	-97.0042	0.06116
97.0012	0.0074	97.0012	0.19317	-97.0011	0.06055
96.9981	0.00747	96.9981	0.19535	-96.998	0.05949
96.995	0.00755	96.995	0.19752	-96.9949	0.05927
96.9918	0.00767	96.9918	0.19826	-96.9918	0.05965
96.9887	0.00779	96.9887	0.199	-96.9887	0.05936
96.9856	0.00755	96.9856	0.1973	-96.9856	0.05909
96.9825	0.00731	96.9825	0.1956	-96.9825	0.05926
96.9794	0.00721	96.9794	0.19406	-96.9794	0.05838
96.9763	0.00711	96.9763	0.19253	-96.9763	0.0572
96.9732	0.00738	96.9732	0.19441	-96.9732	0.05669
96.9701	0.00765	96.9701	0.1963	-96.97	0.05633
96.967	0.00776	96.967	0.19278	-96.9669	0.05737
96.9639	0.00788	96.9639	0.18926	-96.9638	0.05877
96.9608	0.00832	96.9608	0.19014	-96.9607	0.05957
96.9577	0.00876	96.9577	0.19102	-96.9576	0.06046
96.9545	0.00875	96.9545	0.19277	-96.9545	0.06069
96.9514	0.00801	96.9514	0.19452	-96.9514	0.06037
96.9483	0.00741	96.9483	0.19627	-96.9483	0.06002
96.9452	0.00754	96.9452	0.19802	-96.9452	0.06055
96.9421	0.00825	96.9421	0.19862	-96.9421	0.06015
96.939	0.00822	96.939	0.19921	-96.939	0.05914
96.9359	0.00804	96.9359	0.19736	-96.9359	0.05802
96.9328	0.00786	96.9328	0.19551	-96.9328	0.0581
96.9297	0.00753	96.9297	0.19571	-96.9296	0.05925
96.9266	0.00719	96.9266	0.19591	-96.9265	0.06011
96.9235	0.00722	96.9235	0.1961	-96.9234	0.06072
96.9204	0.00725	96.9204	0.1963	-96.9203	0.06109
96.9173	0.00746	96.9173	0.19549	-96.9172	0.0606
96.9142	0.00766	96.9142	0.19469	-96.9141	0.06032
96.911	0.00775	96.911	0.19534	-96.911	0.06027
96.9079	0.00856	96.9079	0.196	-96.9079	0.06091
96.9048	0.00894	96.9048	0.19517	-96.9048	0.06104
96.9017	0.0081	96.9017	0.19434	-96.9017	0.06108
96.8986	0.00731	96.8986	0.19595	-96.8986	0.0605
96.8955	0.00773	96.8955	0.19756	-96.8955	0.06012
96.8924	0.00816	96.8924	0.19728	-96.8924	0.0599
96.8893	0.00859	96.8893	0.197	-96.8892	0.06054
96.8862	0.0089	96.8862	0.19525	-96.8861	0.06092
96.8831	0.00848	96.8831	0.1935	-96.883	0.06
96.88	0.00799	96.88	0.19219	-96.8799	0.06004
96.8769	0.00749	96.8769	0.19088	-96.8768	0.06087
96.8738	0.00781	96.8738	0.19202	-96.8737	0.06115
96.8706	0.00812	96.8706	0.19315	-96.8706	0.06098
96.8675	0.00827	96.8675	0.19343	-96.8675	0.06079
96.8644	0.00843	96.8644	0.19371	-96.8644	0.06116
96.8613	0.00822	96.8613	0.19399	-96.8613	0.06123
96.8582	0.008	96.8582	0.19427	-96.8582	0.06096
96.8551	0.00775	96.8551	0.19346	-96.8551	0.06062
96.852	0.00749	96.852	0.19265	-96.852	0.0599
96.8489	0.00729	96.8489	0.19184	-96.8488	0.05999
96.8458	0.00708	96.8458	0.19103	-96.8457	0.06021
96.8427	0.00673	96.8427	0.19172	-96.8426	0.06026
96.8396	0.00712	96.8396	0.19241	-96.8395	0.05999
96.8365	0.00709	96.8365	0.19456	-96.8364	0.06026
96.8333	0.00707	96.8333	0.19671	-96.8333	0.06099
96.8302	0.00709	96.8302	0.19746	-96.8302	0.06095
96.8271	0.00711	96.8271	0.19821	-96.8271	0.0615
96.824	0.00709	96.824	0.19896	-96.824	0.06119
96.8209	0.00779	96.8209	0.19971	-96.8209	0.06125
96.8178	0.00775	96.8178	0.19759	-96.8178	0.06196
96.8147	0.0077	96.8147	0.19547	-96.8147	0.06201
96.8116	0.00788	96.8116	0.19579	-96.8116	0.06175
96.8085	0.00806	96.8085	0.19611	-96.8084	0.06043
96.8054	0.00787	96.8054	0.19529	-96.8053	0.05889
96.8023	0.00767	96.8023	0.19448	-96.8022	0.05929
96.7992	0.00766	96.7992	0.19366	-96.7991	0.05954
96.7961	0.00765	96.7961	0.19284	-96.796	0.0597
96.793	0.0079	96.793	0.19377	-96.7929	0.06067
96.7898	0.00815	96.7898	0.19469	-96.7898	0.06167
96.7867	0.00825	96.7867	0.19562	-96.7867	0.06168
96.7836	0.00761	96.7836	0.19654	-96.7836	0.06197
96.7805	0.00697	96.7805	0.19615	-96.7805	0.06228
96.7774	0.00705	96.7774	0.19576	-96.7774	0.06157
96.7743	0.00686	96.7743	0.19537	-96.7743	0.06176
96.7712	0.00666	96.7712	0.19499	-96.7712	0.06158
96.7681	0.00692	96.7681	0.19631	-96.768	0.06185
96.765	0.00717	96.765	0.19763	-96.7649	0.06173
96.7619	0.00743	96.7619	0.19748	-96.7618	0.06142
96.7588	0.00768	96.7588	0.19734	-96.7587	0.06148
96.7557	0.00758	96.7557	0.19516	-96.7556	0.061
96.7525	0.00747	96.7525	0.19298	-96.7525	0.06112
96.7494	0.007	96.7494	0.1952	-96.7494	0.06106
96.7463	0.00775	96.7463	0.19741	-96.7463	0.06084
96.7432	0.00821	96.7432	0.19804	-96.7432	0.06108
96.7401	0.00793	96.7401	0.19867	-96.7401	0.06017
96.737	0.00818	96.737	0.19686	-96.737	0.05917
96.7339	0.0077	96.7339	0.19505	-96.7339	0.05939
96.7308	0.00739	96.7308	0.19393	-96.7308	0.06015
96.7277	0.00709	96.7277	0.19282	-96.7276	0.06008
96.7246	0.00705	96.7246	0.19512	-96.7245	0.06029
96.7215	0.00702	96.7215	0.19742	-96.7214	0.06051
96.7184	0.00732	96.7184	0.19976	-96.7183	0.05954
96.7153	0.00689	96.7153	0.20209	-96.7152	0.05832
96.7121	0.00724	96.7121	0.20101	-96.7121	0.0588
96.7091	0.00759	96.7091	0.19993	-96.709	0.05998
96.7059	0.00777	96.7059	0.19849	-96.7059	0.05975
96.7028	0.00795	96.7028	0.19704	-96.7028	0.0589
96.6997	0.00757	96.6997	0.1956	-96.6997	0.05953
96.6966	0.00718	96.6966	0.19416	-96.6966	0.05952
96.6935	0.00703	96.6935	0.19556	-96.6935	0.05991
96.6904	0.00761	96.6904	0.19696	-96.6904	0.05954
96.6873	0.00778	96.6873	0.19689	-96.6872	0.05913
96.6842	0.00794	96.6842	0.19682	-96.6841	0.05987
96.6811	0.00794	96.6811	0.19719	-96.681	0.05994
96.678	0.00794	96.678	0.19755	-96.6779	0.06035
96.6749	0.00798	96.6749	0.19645	-96.6748	0.06057
96.6718	0.00803	96.6718	0.19535	-96.6717	0.06013
96.6686	0.00752	96.6686	0.19376	-96.6686	0.05934
96.6655	0.00775	96.6655	0.19217	-96.6655	0.05872
96.6624	0.00805	96.6624	0.19382	-96.6624	0.05907
96.6593	0.00763	96.6593	0.19546	-96.6593	0.05851
96.6562	0.00701	96.6562	0.1976	-96.6562	0.05879
96.6531	0.00761	96.6531	0.1968	-96.6531	0.0595
96.65	0.00753	96.65	0.19521	-96.65	0.05912
96.6469	0.00745	96.6469	0.19362	-96.6468	0.05894
96.6438	0.00731	96.6438	0.19307	-96.6437	0.05964
96.6407	0.0079	96.6407	0.19251	-96.6406	0.05991
96.6376	0.00807	96.6376	0.1944	-96.6375	0.05925
96.6345	0.00825	96.6345	0.19629	-96.6344	0.05847
96.6314	0.00802	96.6314	0.19685	-96.6313	0.05833
96.6282	0.00778	96.6282	0.1974	-96.6282	0.0586
96.6251	0.00755	96.6251	0.19814	-96.6251	0.05908
96.622	0.00731	96.622	0.19594	-96.622	0.05967
96.6189	0.00726	96.6189	0.19692	-96.6189	0.06043
96.6158	0.00722	96.6158	0.1979	-96.6158	0.06046
96.6127	0.00778	96.6127	0.19724	-96.6127	0.05917
96.6096	0.00834	96.6096	0.19657	-96.6096	0.05902
96.6065	0.00801	96.6065	0.19593	-96.6064	0.05921
96.6034	0.00767	96.6034	0.19529	-96.6033	0.05947
96.6003	0.00752	96.6003	0.19612	-96.6002	0.06022
96.5972	0.00736	96.5972	0.19695	-96.5971	0.06116
96.5941	0.00767	96.5941	0.19768	-96.594	0.06123
96.591	0.00797	96.591	0.19842	-96.5909	0.0619
96.5879	0.00766	96.5879	0.19769	-96.5878	0.06208
96.5847	0.00735	96.5847	0.19696	-96.5847	0.061
96.5816	0.00721	96.5816	0.19727	-96.5816	0.06192
96.5785	0.00708	96.5785	0.19759	-96.5785	0.06158
96.5754	0.0069	96.5754	0.1979	-96.5754	0.06069
96.5723	0.00745	96.5723	0.19822	-96.5723	0.06082
96.5692	0.00774	96.5692	0.1971	-96.5692	0.06123
96.5661	0.00803	96.5661	0.19598	-96.566	0.0612
96.563	0.008	96.563	0.19486	-96.5629	0.06091
96.5599	0.00797	96.5599	0.19374	-96.5598	0.06054
96.5568	0.00811	96.5568	0.19396	-96.5567	0.06012
96.5537	0.00824	96.5537	0.19418	-96.5536	0.05969
96.5506	0.00755	96.5506	0.1944	-96.5505	0.05992
96.5474	0.00759	96.5474	0.19462	-96.5474	0.06033
96.5443	0.00809	96.5443	0.19463	-96.5443	0.06048
96.5412	0.00786	96.5412	0.19464	-96.5412	0.06044
96.5381	0.00731	96.5381	0.19483	-96.5381	0.06018
96.535	0.00749	96.535	0.19502	-96.535	0.06012
96.5319	0.00723	96.5319	0.19301	-96.5319	0.0604
96.5288	0.00697	96.5288	0.19393	-96.5288	0.06128
96.5257	0.00712	96.5257	0.19565	-96.5256	0.0611
96.5226	0.00727	96.5226	0.19737	-96.5225	0.06049
96.5195	0.00747	96.5195	0.19872	-96.5194	0.06054
96.5164	0.00767	96.5164	0.20007	-96.5163	0.06195
96.5133	0.00773	96.5133	0.19818	-96.5132	0.06285
96.5102	0.0078	96.5102	0.1963	-96.5101	0.063
96.5071	0.00745	96.5071	0.19503	-96.507	0.06224
96.5039	0.00783	96.5039	0.1967	-96.5039	0.06173
96.5008	0.00817	96.5008	0.19653	-96.5008	0.06057
96.4977	0.00851	96.4977	0.19636	-96.4977	0.05947
96.4946	0.00817	96.4946	0.19742	-96.4946	0.05868
96.4915	0.00782	96.4915	0.19554	-96.4915	0.05955
96.4884	0.00744	96.4884	0.19238	-96.4884	0.06004
96.4853	0.00778	96.4853	0.19411	-96.4852	0.05909
96.4822	0.0081	96.4822	0.19648	-96.4821	0.05881
96.4791	0.00841	96.4791	0.19592	-96.479	0.05868
96.476	0.00859	96.476	0.19584	-96.4759	0.05973
96.4729	0.00877	96.4729	0.19577	-96.4728	0.06094
96.4698	0.00831	96.4698	0.19386	-96.4697	0.06058
96.4667	0.00785	96.4667	0.19195	-96.4666	0.06019
96.4635	0.008	96.4635	0.19249	-96.4635	0.05965
96.4604	0.00815	96.4604	0.19302	-96.4604	0.05891
96.4573	0.0081	96.4573	0.19269	-96.4573	0.05879
96.4542	0.00804	96.4542	0.19235	-96.4542	0.05844
96.4511	0.00803	96.4511	0.19384	-96.4511	0.05817
96.448	0.00729	96.448	0.1924	-96.448	0.05883
96.4449	0.0074	96.4449	0.19023	-96.4448	0.05923
96.4418	0.00751	96.4418	0.19099	-96.4417	0.05961
96.4387	0.00793	96.4387	0.19138	-96.4386	0.059
96.4356	0.00836	96.4356	0.19471	-96.4355	0.05821
96.4325	0.00801	96.4325	0.1971	-96.4324	0.05793
96.4294	0.00766	96.4294	0.1946	-96.4293	0.0577
96.4262	0.00731	96.4262	0.19339	-96.4262	0.05891
96.4232	0.00696	96.4232	0.19511	-96.4231	0.06046
96.42	0.00678	96.42	0.19649	-96.42	0.06064
96.4169	0.0066	96.4169	0.19787	-96.4169	0.05979
96.4138	0.00727	96.4138	0.19718	-96.4138	0.05964
96.4107	0.00795	96.4107	0.19648	-96.4107	0.05985
96.4076	0.00784	96.4076	0.19573	-96.4076	0.05953
96.4045	0.00774	96.4045	0.19791	-96.4044	0.05931
96.4014	0.00793	96.4014	0.19784	-96.4013	0.05969
96.3983	0.0074	96.3983	0.19483	-96.3982	0.06066
96.3952	0.00675	96.3952	0.1935	-96.3951	0.05965
96.3921	0.00731	96.3921	0.1951	-96.392	0.0597
96.389	0.00733	96.389	0.19896	-96.3889	0.05994
96.3859	0.00735	96.3859	0.19989	-96.3858	0.05979
96.3828	0.00732	96.3828	0.1985	-96.3827	0.05962
96.3796	0.00729	96.3796	0.19712	-96.3796	0.05884
96.3765	0.0074	96.3765	0.19555	-96.3765	0.05812
96.3734	0.0075	96.3734	0.19398	-96.3734	0.05758
96.3703	0.00788	96.3703	0.19387	-96.3703	0.05831
96.3672	0.00752	96.3672	0.19377	-96.3672	0.05937
96.3641	0.00696	96.3641	0.19366	-96.364	0.05907
96.361	0.0064	96.361	0.19356	-96.3609	0.05983
96.3579	0.00659	96.3579	0.19502	-96.3578	0.06018
96.3548	0.00678	96.3548	0.19648	-96.3547	0.06076
96.3517	0.00697	96.3517	0.19385	-96.3516	0.06033
96.3486	0.00717	96.3486	0.19122	-96.3485	0.05953
96.3455	0.007	96.3455	0.18932	-96.3454	0.05966
96.3423	0.00683	96.3423	0.1923	-96.3423	0.0602
96.3392	0.00662	96.3392	0.1937	-96.3392	0.06072
96.3361	0.00714	96.3361	0.1951	-96.3361	0.06075
96.333	0.00689	96.333	0.1974	-96.333	0.05937
96.3299	0.00663	96.3299	0.19482	-96.3299	0.05872
96.3268	0.00682	96.3268	0.19083	-96.3268	0.05936
96.3237	0.00775	96.3237	0.19368	-96.3236	0.05942
96.3206	0.00805	96.3206	0.19622	-96.3205	0.05955
96.3175	0.00763	96.3175	0.19388	-96.3174	0.05937
96.3144	0.00747	96.3144	0.19264	-96.3143	0.05957
96.3113	0.00732	96.3113	0.19432	-96.3112	0.05946
96.3082	0.00736	96.3082	0.1989	-96.3081	0.05972
96.3051	0.00739	96.3051	0.19664	-96.305	0.05961
96.302	0.00761	96.302	0.19145	-96.3019	0.06025
96.2988	0.00783	96.2988	0.19114	-96.2988	0.06149
96.2957	0.00729	96.2957	0.18977	-96.2957	0.06244
96.2926	0.00675	96.2926	0.19132	-96.2926	0.06131
96.2895	0.00658	96.2895	0.19562	-96.2895	0.05955
96.2864	0.00641	96.2864	0.197	-96.2864	0.0587
96.2833	0.00672	96.2833	0.1947	-96.2832	0.05876
96.2802	0.00702	96.2802	0.19241	-96.2801	0.05924
96.2771	0.00672	96.2771	0.19433	-96.277	0.05869
96.274	0.00641	96.274	0.19626	-96.2739	0.05802
96.2709	0.00676	96.2709	0.19531	-96.2708	0.05814
96.2678	0.00711	96.2678	0.19436	-96.2677	0.05818
96.2647	0.00745	96.2647	0.19195	-96.2646	0.0576
96.2615	0.0078	96.2615	0.18953	-96.2615	0.05735
96.2584	0.00747	96.2584	0.18881	-96.2584	0.05792
96.2553	0.00714	96.2553	0.1881	-96.2553	0.05993
96.2522	0.00659	96.2522	0.1908	-96.2522	0.06098
96.2491	0.00676	96.2491	0.1935	-96.2491	0.06057
96.246	0.00716	96.246	0.19338	-96.246	0.05912
96.2429	0.00756	96.2429	0.19325	-96.2428	0.05924
96.2398	0.0074	96.2398	0.19081	-96.2397	0.05978
96.2367	0.00723	96.2367	0.19325	-96.2366	0.05898
96.2336	0.00726	96.2336	0.19577	-96.2335	0.05878
96.2305	0.0073	96.2305	0.1934	-96.2304	0.05951
96.2274	0.00733	96.2274	0.19263	-96.2273	0.06009
96.2243	0.00736	96.2243	0.19185	-96.2242	0.06032
96.2211	0.00772	96.2211	0.19146	-96.2211	0.05941
96.218	0.00808	96.218	0.19108	-96.218	0.05825
96.2149	0.00783	96.2149	0.19217	-96.2149	0.05752
96.2118	0.00758	96.2118	0.19325	-96.2118	0.05705
96.2087	0.00782	96.2087	0.19311	-96.2087	0.05783
96.2056	0.00806	96.2056	0.19296	-96.2056	0.05835
96.2025	0.00794	96.2025	0.19355	-96.2024	0.05798
96.1994	0.00781	96.1994	0.19414	-96.1993	0.05869
96.1963	0.00781	96.1963	0.19589	-96.1962	0.05924
96.1932	0.00781	96.1932	0.19764	-96.1931	0.06
96.1901	0.00785	96.1901	0.19792	-96.19	0.06013
96.187	0.0079	96.187	0.19821	-96.1869	0.05975
96.1839	0.00742	96.1839	0.19815	-96.1838	0.05976
96.1808	0.00767	96.1808	0.1981	-96.1807	0.05996
96.1776	0.00751	96.1776	0.19878	-96.1776	0.06012
96.1745	0.00735	96.1745	0.19946	-96.1745	0.06024
96.1714	0.00751	96.1714	0.19943	-96.1714	0.06064
96.1683	0.00767	96.1683	0.19939	-96.1683	0.05997
96.1652	0.00761	96.1652	0.19691	-96.1652	0.05896
96.1621	0.00754	96.1621	0.19443	-96.162	0.05834
96.159	0.00765	96.159	0.19433	-96.1589	0.05891
96.1559	0.00702	96.1559	0.19423	-96.1558	0.05945
96.1528	0.00624	96.1528	0.19413	-96.1527	0.05865
96.1497	0.00546	96.1497	0.19403	-96.1496	0.05919
96.1466	0.00574	96.1466	0.19512	-96.1465	0.06004
96.1435	0.00675	96.1435	0.19621	-96.1434	0.06015
96.1403	0.00753	96.1403	0.1973	-96.1403	0.06
96.1372	0.00832	96.1372	0.19839	-96.1372	0.05975
96.1341	0.00827	96.1341	0.19776	-96.1341	0.05965
96.131	0.00823	96.131	0.19713	-96.131	0.05874
96.1279	0.00828	96.1279	0.19649	-96.1279	0.05837
96.1248	0.00759	96.1248	0.19586	-96.1248	0.05817
96.1217	0.00705	96.1217	0.19681	-96.1217	0.05763
96.1186	0.00724	96.1186	0.19776	-96.1185	0.05678
96.1155	0.00733	96.1155	0.19872	-96.1154	0.0559
96.1124	0.00743	96.1124	0.19967	-96.1123	0.0567
96.1093	0.00761	96.1093	0.19878	-96.1092	0.05788
96.1062	0.00778	96.1062	0.19789	-96.1061	0.05924
96.1031	0.00759	96.1031	0.197	-96.103	0.05954
96.1	0.0074	96.1	0.19612	-96.0999	0.05964
96.0969	0.00697	96.0969	0.19697	-96.0968	0.06027
96.0937	0.00653	96.0937	0.19782	-96.0937	0.06066
96.0906	0.00761	96.0906	0.19623	-96.0906	0.0608
96.0875	0.00795	96.0875	0.19464	-96.0875	0.06043
96.0844	0.00765	96.0844	0.19622	-96.0844	0.06041
96.0813	0.00735	96.0813	0.19781	-96.0813	0.06129
96.0782	0.0072	96.0782	0.19939	-96.0781	0.06173
96.0751	0.00779	96.0751	0.20098	-96.075	0.06116
96.072	0.00751	96.072	0.20018	-96.0719	0.0606
96.0689	0.00724	96.0689	0.19939	-96.0688	0.05936
96.0658	0.00719	96.0658	0.19859	-96.0657	0.05824
96.0627	0.00715	96.0627	0.19779	-96.0626	0.05867
96.0596	0.00718	96.0596	0.19745	-96.0595	0.05912
96.0564	0.00722	96.0564	0.19711	-96.0564	0.05853
96.0533	0.00757	96.0533	0.19794	-96.0533	0.05811
96.0502	0.00793	96.0502	0.19876	-96.0502	0.05783
96.0471	0.00769	96.0471	0.19918	-96.0471	0.05789
96.044	0.00673	96.044	0.19472	-96.044	0.05763
96.0409	0.00661	96.0409	0.19172	-96.0409	0.05742
96.0378	0.00723	96.0378	0.19361	-96.0377	0.05793
96.0347	0.00755	96.0347	0.19489	-96.0346	0.05915
96.0316	0.00788	96.0316	0.19617	-96.0315	0.05995
96.0285	0.00763	96.0285	0.19434	-96.0284	0.06041
96.0254	0.00739	96.0254	0.1925	-96.0253	0.06078
96.0223	0.00741	96.0223	0.19374	-96.0222	0.06167
96.0192	0.00743	96.0192	0.19497	-96.0191	0.06077
96.0161	0.00727	96.0161	0.19406	-96.016	0.05954
96.0129	0.00711	96.0129	0.19316	-96.0129	0.05873
96.0098	0.00734	96.0098	0.19144	-96.0098	0.05898
96.0067	0.00756	96.0067	0.1946	-96.0067	0.05939
96.0036	0.00743	96.0036	0.19739	-96.0036	0.05892
96.0005	0.00729	96.0005	0.19725	-96.0005	0.05925
95.9974	0.00761	95.9974	0.19619	-95.9973	0.05994
95.9943	0.00792	95.9943	0.19512	-95.9942	0.05971
95.9912	0.00743	95.9912	0.19631	-95.9911	0.05931
95.9881	0.00694	95.9881	0.1975	-95.988	0.05866
95.985	0.00604	95.985	0.19515	-95.9849	0.05895
95.9819	0.00586	95.9819	0.1928	-95.9818	0.05917
95.9788	0.00613	95.9788	0.19289	-95.9787	0.059
95.9757	0.00641	95.9757	0.19298	-95.9756	0.05925
95.9725	0.00675	95.9725	0.19378	-95.9725	0.05923
95.9694	0.0071	95.9694	0.19457	-95.9694	0.05973
95.9663	0.00708	95.9663	0.1939	-95.9663	0.06054
95.9632	0.00706	95.9632	0.19323	-95.9632	0.05999
95.9601	0.00687	95.9601	0.19433	-95.9601	0.05991
95.957	0.00668	95.957	0.19542	-95.9569	0.06038
95.9539	0.00686	95.9539	0.19652	-95.9538	0.06051
95.9508	0.00704	95.9508	0.19762	-95.9507	0.06048
95.9477	0.00712	95.9477	0.19526	-95.9476	0.05964
95.9446	0.00719	95.9446	0.19291	-95.9445	0.05956
95.9415	0.00768	95.9415	0.19398	-95.9414	0.05988
95.9384	0.00744	95.9384	0.19504	-95.9383	0.05943
95.9352	0.00748	95.9352	0.19594	-95.9352	0.05933
95.9321	0.00753	95.9321	0.19684	-95.9321	0.05933
95.929	0.00789	95.929	0.19627	-95.929	0.05947
95.9259	0.00826	95.9259	0.1957	-95.9259	0.06
95.9228	0.00786	95.9228	0.19758	-95.9228	0.06034
95.9197	0.00747	95.9197	0.19946	-95.9197	0.06039
95.9166	0.00744	95.9166	0.19693	-95.9165	0.0599
95.9135	0.00741	95.9135	0.19441	-95.9134	0.05845
95.9104	0.00764	95.9104	0.19588	-95.9103	0.05722
95.9073	0.00786	95.9073	0.19734	-95.9072	0.05772
95.9042	0.00795	95.9042	0.19538	-95.9041	0.05853
95.9011	0.00804	95.9011	0.19343	-95.901	0.05843
95.898	0.00751	95.898	0.19214	-95.8979	0.05766
95.8949	0.00771	95.8949	0.19086	-95.8948	0.05797
95.8917	0.0075	95.8917	0.19299	-95.8917	0.05726
95.8886	0.00728	95.8886	0.19513	-95.8886	0.05741
95.8855	0.00736	95.8855	0.19413	-95.8855	0.05783
95.8824	0.00744	95.8824	0.19314	-95.8824	0.05841
95.8793	0.00751	95.8793	0.19361	-95.8793	0.05889
95.8762	0.00759	95.8762	0.19408	-95.8761	0.05846
95.8731	0.00737	95.8731	0.19399	-95.873	0.05839
95.87	0.00716	95.87	0.19389	-95.8699	0.05842
95.8669	0.00773	95.8669	0.19307	-95.8668	0.05841
95.8638	0.00756	95.8638	0.19224	-95.8637	0.05886
95.8607	0.00776	95.8607	0.19228	-95.8606	0.05912
95.8576	0.00796	95.8576	0.19233	-95.8575	0.05837
95.8544	0.0075	95.8544	0.19237	-95.8544	0.05827
95.8513	0.00704	95.8513	0.19241	-95.8513	0.05833
95.8482	0.00731	95.8482	0.19318	-95.8482	0.05937
95.8451	0.00758	95.8451	0.19394	-95.8451	0.05955
95.842	0.00748	95.842	0.19635	-95.842	0.05947
95.8389	0.00739	95.8389	0.19583	-95.8389	0.05934
95.8358	0.00758	95.8358	0.1956	-95.8357	0.0584
95.8327	0.00777	95.8327	0.19538	-95.8326	0.05825
95.8296	0.00797	95.8296	0.19479	-95.8295	0.05832
95.8265	0.00816	95.8265	0.19713	-95.8264	0.05817
95.8234	0.00817	95.8234	0.19662	-95.8233	0.05822
95.8203	0.00818	95.8203	0.1961	-95.8202	0.05886
95.8172	0.00757	95.8172	0.19651	-95.8171	0.05982
95.814	0.00697	95.814	0.19691	-95.814	0.0603
95.811	0.00699	95.811	0.19369	-95.8109	0.06088
95.8078	0.00701	95.8078	0.19047	-95.8078	0.05901
95.8047	0.00721	95.8047	0.19342	-95.8047	0.05788
95.8016	0.00742	95.8016	0.19637	-95.8016	0.0589
95.7985	0.00776	95.7985	0.19661	-95.7985	0.05957
95.7954	0.00809	95.7954	0.19393	-95.7953	0.05986
95.7923	0.00782	95.7923	0.19436	-95.7922	0.05975
95.7892	0.00755	95.7892	0.19479	-95.7891	0.06011
95.7861	0.00728	95.7861	0.19513	-95.786	0.06043
95.783	0.00701	95.783	0.19548	-95.7829	0.06001
95.7799	0.00712	95.7799	0.19778	-95.7798	0.05999
95.7768	0.00722	95.7768	0.19715	-95.7767	0.0603
95.7737	0.0071	95.7737	0.19389	-95.7736	0.06034
95.7706	0.00699	95.7706	0.19552	-95.7705	0.06028
95.7674	0.00749	95.7674	0.19733	-95.7674	0.05923
95.7643	0.00798	95.7643	0.19621	-95.7643	0.05906
95.7612	0.0078	95.7612	0.19487	-95.7612	0.05953
95.7581	0.00761	95.7581	0.19353	-95.7581	0.06016
95.755	0.00803	95.755	0.19219	-95.7549	0.06054
95.7519	0.00845	95.7519	0.19085	-95.7518	0.0595
95.7488	0.00762	95.7488	0.18892	-95.7487	0.05844
95.7457	0.00679	95.7457	0.18993	-95.7456	0.05852
95.7426	0.00682	95.7426	0.19357	-95.7425	0.05964
95.7395	0.00684	95.7395	0.19427	-95.7394	0.06036
95.7364	0.00653	95.7364	0.19083	-95.7363	0.06016
95.7332	0.00622	95.7332	0.19031	-95.7332	0.05843
95.7301	0.00676	95.7301	0.19138	-95.7301	0.05732
95.727	0.0073	95.727	0.19245	-95.727	0.05807
95.7239	0.00755	95.7239	0.19365	-95.7239	0.05949
95.7208	0.0078	95.7208	0.19484	-95.7208	0.06067
95.7177	0.00744	95.7177	0.19292	-95.7177	0.06138
95.7146	0.00708	95.7146	0.19393	-95.7145	0.06093
95.7115	0.00771	95.7115	0.19603	-95.7114	0.06004
95.7084	0.00834	95.7084	0.19813	-95.7083	0.0595
95.7053	0.00812	95.7053	0.19632	-95.7052	0.05889
95.7022	0.00789	95.7022	0.19745	-95.7021	0.05852
95.6991	0.0077	95.6991	0.19788	-95.699	0.05937
95.696	0.0075	95.696	0.19832	-95.6959	0.05984
95.6929	0.00766	95.6929	0.19748	-95.6928	0.05958
95.6898	0.00783	95.6898	0.19663	-95.6897	0.05838
95.6866	0.00802	95.6866	0.19673	-95.6866	0.05794
95.6835	0.00822	95.6835	0.19684	-95.6835	0.05885
95.6804	0.00842	95.6804	0.19602	-95.6804	0.05852
95.6773	0.00862	95.6773	0.19521	-95.6773	0.05864
95.6742	0.0079	95.6742	0.19842	-95.6741	0.05858
95.6711	0.00719	95.6711	0.19871	-95.671	0.05877
95.668	0.00708	95.668	0.19643	-95.6679	0.05881
95.6649	0.00698	95.6649	0.19415	-95.6648	0.05795
95.6618	0.00754	95.6618	0.19246	-95.6617	0.0586
95.6587	0.0081	95.6587	0.1937	-95.6586	0.05965
95.6556	0.00848	95.6556	0.19256	-95.6555	0.05949
95.6525	0.00886	95.6525	0.19142	-95.6524	0.05945
95.6493	0.00846	95.6493	0.19097	-95.6493	0.05958
95.6462	0.00806	95.6462	0.19052	-95.6462	0.06004
95.6431	0.00766	95.6431	0.19153	-95.6431	0.05974
95.64	0.00726	95.64	0.19255	-95.64	0.05862
95.6369	0.00752	95.6369	0.19437	-95.6369	0.05953
95.6338	0.00779	95.6338	0.1962	-95.6337	0.05951
95.6307	0.00744	95.6307	0.1954	-95.6306	0.05939
95.6276	0.0071	95.6276	0.1946	-95.6275	0.05991
95.6245	0.00682	95.6245	0.19511	-95.6244	0.05996
[truncated: 63,538 more rows]

## Sheet: Fig3e
	0min		60min
wavelength(nm)	A/C0(1/mol)	wavelength(nm)	A/C0(1/mol)
800	0.002	800	0.004
799.5	0.003	799.5	0.004
799	0.001	799	0.007
798.5	0.004	798.5	0.003
798	0.005	798	0.003
797.5	0	797.5	0.003
797	-0.001	797	0.007
796.5	0.002	796.5	0.002
796	-0.001	796	0.007
795.5	-0.001	795.5	0.005
795	-0.001	795	0.005
794.5	-0.002	794.5	0.002
794	-0.004	794	0.006
793.5	-0.002	793.5	0.007
793	-0.003	793	0.01
792.5	-0.001	792.5	0.003
792	-0.001	792	0.008
791.5	0.002	791.5	0.005
791	-0.001	791	0.007
790.5	-0.003	790.5	0.002
790	0.001	790	0.003
789.5	-0.005	789.5	0.005
789	-0.003	789	0.005
788.5	0.003	788.5	0.004
788	-0.002	788	0.005
787.5	-0.003	787.5	0.006
787	-0.002	787	0.006
786.5	-0.001	786.5	0.008
786	-0.003	786	0.002
785.5	-0.002	785.5	0.004
785	-0.003	785	0.006
784.5	-0.001	784.5	0.007
784	0.001	784	0.007
783.5	-0.001	783.5	0.004
783	0	783	0.008
782.5	0	782.5	0.007
782	-0.004	782	0.009
781.5	-0.004	781.5	0.01
781	-0.002	781	0.007
780.5	-0.001	780.5	0.007
780	-0.001	780	0.007
779.5	-0.005	779.5	0.004
779	-0.004	779	0.004
778.5	-0.003	778.5	0.004
778	-0.003	778	0.002
777.5	0.001	777.5	0.005
777	-0.004	777	0.006
776.5	0.001	776.5	0.006
776	-0.001	776	0.006
775.5	0.003	775.5	0.006
775	0.001	775	0.005
774.5	-0.002	774.5	0.004
774	-0.003	774	0.011
773.5	-0.002	773.5	0.004
773	0	773	0.006
772.5	-0.002	772.5	0.004
772	0	772	0.005
771.5	0.001	771.5	0.009
771	-0.001	771	0.006
770.5	-0.001	770.5	0.009
770	0.001	770	0.006
769.5	-0.003	769.5	0.004
769	-0.005	769	0.007
768.5	-0.002	768.5	0.005
768	-0.001	768	0.01
767.5	-0.004	767.5	0.005
767	-0.001	767	0.004
766.5	-0.002	766.5	0.008
766	0	766	0.004
765.5	-0.004	765.5	0.005
765	-0.003	765	0.005
764.5	-0.001	764.5	0.007
764	-0.002	764	0.006
763.5	0.001	763.5	0.003
763	-0.003	763	0.006
762.5	-0.003	762.5	0.006
762	-0.001	762	0.007
761.5	-0.005	761.5	0.007
761	-0.003	761	0.01
760.5	-0.002	760.5	0.006
760	0	760	0.007
759.5	0	759.5	0.003
759	0	759	0.004
758.5	-0.002	758.5	0.005
758	-0.002	758	0.005
757.5	0.001	757.5	0.004
757	0	757	0.006
756.5	0	756.5	0.003
756	-0.003	756	0.001
755.5	-0.003	755.5	0.005
755	-0.002	755	0.005
754.5	-0.001	754.5	0.004
754	0.003	754	0.009
753.5	0	753.5	0.004
753	0.001	753	0.002
752.5	-0.003	752.5	0.005
752	0.001	752	0.006
751.5	-0.001	751.5	0.005
751	-0.003	751	0.005
750.5	-0.001	750.5	0.004
750	0	750	0.004
749.5	-0.001	749.5	0.007
749	0	749	0.006
748.5	0	748.5	0.004
748	-0.004	748	0.003
747.5	-0.005	747.5	0.006
747	0	747	0.005
746.5	-0.002	746.5	0.005
746	0	746	0.005
745.5	0	745.5	0.007
745	-0.001	745	0.008
744.5	-0.001	744.5	0.006
744	-0.001	744	0.003
743.5	0	743.5	0.002
743	0.001	743	0.006
742.5	0.001	742.5	0.008
742	0.003	742	0.002
741.5	-0.003	741.5	0.005
741	-0.001	741	0.004
740.5	0	740.5	0.007
740	-0.001	740	0.008
739.5	0.001	739.5	0.004
739	0	739	0.003
738.5	-0.001	738.5	0.006
738	0	738	0.003
737.5	0	737.5	0.003
737	0	737	0.006
736.5	0.002	736.5	0.006
736	-0.001	736	0.005
735.5	-0.002	735.5	0.006
735	-0.001	735	0.005
734.5	0	734.5	0.003
734	-0.001	734	0.004
733.5	0	733.5	0.007
733	-0.002	733	0.004
732.5	0	732.5	0.002
732	0.001	732	0.006
731.5	-0.003	731.5	0.005
731	0.001	731	0.007
730.5	0	730.5	0.008
730	0	730	0.004
729.5	-0.002	729.5	0.003
729	0	729	0.006
728.5	0.001	728.5	0.006
728	-0.002	728	0.005
727.5	-0.003	727.5	0.004
727	-0.002	727	0.008
726.5	0	726.5	0.005
726	-0.001	726	0.006
725.5	-0.002	725.5	0.004
725	-0.003	725	0.005
724.5	0	724.5	0.007
724	0	724	0.006
723.5	-0.002	723.5	0.005
723	0	723	0.007
722.5	-0.001	722.5	0.004
722	0.003	722	0.005
721.5	0	721.5	0.005
721	-0.001	721	0.004
720.5	-0.004	720.5	0.004
720	0.001	720	0.005
719.5	-0.003	719.5	0.006
719	-0.001	719	0.007
718.5	0	718.5	0.004
718	-0.002	718	0.005
717.5	-0.001	717.5	0.005
717	0	717	0.006
716.5	-0.003	716.5	0.004
716	-0.001	716	0.006
715.5	-0.003	715.5	0.004
715	-0.002	715	0.006
714.5	0	714.5	0.004
714	-0.002	714	0.005
713.5	-0.002	713.5	0.004
713	-0.001	713	0.008
712.5	-0.003	712.5	0.005
712	-0.003	712	0.005
711.5	-0.002	711.5	0.006
711	0	711	0.005
710.5	-0.003	710.5	0.004
710	0	710	0.007
709.5	-0.001	709.5	0.006
709	-0.003	709	0.006
708.5	-0.002	708.5	0.003
708	-0.004	708	0.005
707.5	-0.002	707.5	0.004
707	-0.002	707	0.003
706.5	0	706.5	0.007
706	-0.002	706	0.006
705.5	-0.001	705.5	0.008
705	0	705	0.007
704.5	0	704.5	0.005
704	-0.002	704	0.007
703.5	0	703.5	0.005
703	-0.001	703	0.005
702.5	0.001	702.5	0.008
702	0	702	0.006
701.5	-0.001	701.5	0.007
701	0	701	0.008
700.5	-0.001	700.5	0.008
700	0.001	700	0.006
699.5	-0.002	699.5	0.006
699	0	699	0.004
698.5	-0.003	698.5	0.006
698	-0.004	698	0.006
697.5	0	697.5	0.006
697	0.001	697	0.008
696.5	-0.001	696.5	0.006
696	0.001	696	0.005
695.5	0	695.5	0.005
695	0	695	0.004
694.5	-0.001	694.5	0.008
694	0.001	694	0.007
693.5	0.001	693.5	0.006
693	0.001	693	0.006
692.5	0	692.5	0.007
692	-0.001	692	0.009
691.5	0	691.5	0.008
691	0.002	691	0.007
690.5	0.001	690.5	0.008
690	0	690	0.004
689.5	0.002	689.5	0.007
689	0	689	0.007
688.5	-0.002	688.5	0.005
688	0.001	688	0.007
687.5	0.001	687.5	0.007
687	-0.001	687	0.006
686.5	-0.001	686.5	0.004
686	0.001	686	0.008
685.5	0.001	685.5	0.007
685	0.001	685	0.008
684.5	0	684.5	0.008
684	0	684	0.006
683.5	0	683.5	0.008
683	0	683	0.006
682.5	0	682.5	0.005
682	0	682	0.007
681.5	0.002	681.5	0.005
681	0.001	681	0.008
680.5	-0.002	680.5	0.007
680	-0.001	680	0.009
679.5	0	679.5	0.008
679	-0.001	679	0.007
678.5	-0.001	678.5	0.006
678	-0.002	678	0.008
677.5	-0.001	677.5	0.007
677	0	677	0.008
676.5	0.001	676.5	0.008
676	0.004	676	0.007
675.5	-0.001	675.5	0.008
675	0.001	675	0.007
674.5	0.001	674.5	0.007
674	0.002	674	0.008
673.5	0.002	673.5	0.006
673	0.001	673	0.007
672.5	0	672.5	0.008
672	0.001	672	0.008
671.5	0.002	671.5	0.008
671	-0.001	671	0.01
670.5	0.001	670.5	0.008
670	0	670	0.009
669.5	0	669.5	0.008
669	0.003	669	0.01
668.5	0.001	668.5	0.009
668	-0.001	668	0.01
667.5	-0.002	667.5	0.01
667	0.002	667	0.009
666.5	0	666.5	0.008
666	0.003	666	0.009
665.5	0.001	665.5	0.011
665	0.001	665	0.011
664.5	0.001	664.5	0.008
664	0.001	664	0.009
663.5	0	663.5	0.01
663	0.001	663	0.011
662.5	0.001	662.5	0.011
662	0	662	0.011
661.5	0.001	661.5	0.011
661	0.001	661	0.011
660.5	-0.001	660.5	0.013
660	0.001	660	0.011
659.5	0.001	659.5	0.01
659	0	659	0.012
658.5	0.002	658.5	0.013
658	0	658	0.013
657.5	0	657.5	0.013
657	-0.001	657	0.012
656.5	-0.001	656.5	0.012
656	0	656	0.013
655.5	-0.002	655.5	0.012
655	-0.001	655	0.013
654.5	-0.001	654.5	0.015
654	-0.001	654	0.016
653.5	-0.003	653.5	0.013
653	-0.002	653	0.013
652.5	0	652.5	0.013
652	-0.001	652	0.013
651.5	0.001	651.5	0.015
651	-0.002	651	0.015
650.5	0	650.5	0.015
650	0.001	650	0.014
649.5	0	649.5	0.017
649	-0.001	649	0.015
648.5	0.001	648.5	0.017
648	0	648	0.016
647.5	-0.001	647.5	0.017
647	-0.002	647	0.016
646.5	0	646.5	0.017
646	0.002	646	0.017
645.5	0	645.5	0.017
645	0.001	645	0.019
644.5	0	644.5	0.017
644	-0.001	644	0.017
643.5	0.001	643.5	0.018
643	0.001	643	0.017
642.5	-0.001	642.5	0.018
642	0	642	0.019
641.5	0.001	641.5	0.02
641	0	641	0.019
640.5	0	640.5	0.02
640	-0.001	640	0.021
639.5	0	639.5	0.022
639	0	639	0.022
638.5	0.001	638.5	0.02
638	0.001	638	0.021
637.5	0.001	637.5	0.021
637	-0.001	637	0.019
636.5	0.001	636.5	0.02
636	0	636	0.02
635.5	0.001	635.5	0.021
635	-0.001	635	0.021
634.5	-0.001	634.5	0.022
634	0	634	0.021
633.5	0	633.5	0.02
633	0	633	0.022
632.5	0.001	632.5	0.021
632	0.001	632	0.022
631.5	0.001	631.5	0.021
631	-0.001	631	0.023
630.5	0.002	630.5	0.023
630	-0.001	630	0.022
629.5	0.001	629.5	0.022
629	0.001	629	0.021
628.5	0	628.5	0.023
628	0.002	628	0.02
627.5	0.001	627.5	0.021
627	0.002	627	0.02
626.5	-0.001	626.5	0.02
626	0	626	0.022
625.5	0.001	625.5	0.021
625	0	625	0.022
624.5	0	624.5	0.022
624	0	624	0.021
623.5	0.002	623.5	0.022
623	0	623	0.022
622.5	-0.001	622.5	0.02
622	0	622	0.021
621.5	0.001	621.5	0.02
621	0.001	621	0.019
620.5	0.003	620.5	0.02
620	0	620	0.021
619.5	0	619.5	0.02
619	0	619	0.02
618.5	0.001	618.5	0.02
618	0.002	618	0.021
617.5	0.001	617.5	0.021
617	0.001	617	0.023
616.5	0	616.5	0.021
616	0.001	616	0.023
615.5	0.001	615.5	0.021
615	0.001	615	0.021
614.5	0.001	614.5	0.022
614	0.002	614	0.022
613.5	0	613.5	0.021
613	0.001	613	0.021
612.5	0.002	612.5	0.023
612	0.002	612	0.022
611.5	0.002	611.5	0.022
611	0	611	0.022
610.5	0.001	610.5	0.023
610	0.002	610	0.023
609.5	0	609.5	0.022
609	0.001	609	0.022
608.5	0.003	608.5	0.022
608	0.002	608	0.022
607.5	0.002	607.5	0.024
607	0.002	607	0.022
606.5	0.003	606.5	0.022
606	0.003	606	0.021
605.5	0.002	605.5	0.019
605	0.003	605	0.02
604.5	0.004	604.5	0.022
604	0.001	604	0.021
603.5	0.003	603.5	0.021
603	0.003	603	0.019
602.5	0.003	602.5	0.021
602	0.003	602	0.02
601.5	0.003	601.5	0.023
601	0.003	601	0.022
600.5	0.002	600.5	0.023
600	0.001	600	0.023
599.5	0.003	599.5	0.02
599	0.006	599	0.021
598.5	0.002	598.5	0.023
598	0.003	598	0.023
597.5	0.004	597.5	0.021
597	0.002	597	0.023
596.5	0.003	596.5	0.023
596	0.002	596	0.025
595.5	0.004	595.5	0.025
595	0.004	595	0.026
594.5	0.005	594.5	0.024
594	0.004	594	0.025
593.5	0.007	593.5	0.024
593	0.005	593	0.024
592.5	0.006	592.5	0.024
592	0.005	592	0.024
591.5	0.006	591.5	0.025
591	0.007	591	0.028
590.5	0.007	590.5	0.024
590	0.006	590	0.027
589.5	0.006	589.5	0.026
589	0.007	589	0.026
588.5	0.006	588.5	0.025
588	0.006	588	0.025
587.5	0.007	587.5	0.025
587	0.008	587	0.027
586.5	0.009	586.5	0.026
586	0.006	586	0.026
585.5	0.01	585.5	0.028
585	0.009	585	0.027
584.5	0.008	584.5	0.026
584	0.008	584	0.028
583.5	0.008	583.5	0.026
583	0.01	583	0.028
582.5	0.009	582.5	0.027
582	0.01	582	0.028
581.5	0.008	581.5	0.028
581	0.008	581	0.027
580.5	0.007	580.5	0.028
580	0.01	580	0.026
579.5	0.008	579.5	0.027
579	0.009	579	0.029
578.5	0.01	578.5	0.028
578	0.009	578	0.025
577.5	0.009	577.5	0.026
577	0.009	577	0.026
576.5	0.008	576.5	0.028
576	0.01	576	0.027
575.5	0.008	575.5	0.028
575	0.009	575	0.026
574.5	0.011	574.5	0.026
574	0.011	574	0.027
573.5	0.01	573.5	0.027
573	0.01	573	0.027
572.5	0.009	572.5	0.026
572	0.011	572	0.028
571.5	0.012	571.5	0.028
571	0.01	571	0.028
570.5	0.013	570.5	0.027
570	0.013	570	0.029
569.5	0.011	569.5	0.027
569	0.013	569	0.029
568.5	0.013	568.5	0.03
568	0.013	568	0.029
567.5	0.012	567.5	0.027
567	0.012	567	0.028
566.5	0.014	566.5	0.03
566	0.011	566	0.029
565.5	0.014	565.5	0.03
565	0.015	565	0.028
564.5	0.014	564.5	0.03
564	0.014	564	0.029
563.5	0.014	563.5	0.028
563	0.014	563	0.03
562.5	0.016	562.5	0.03
562	0.016	562	0.031
561.5	0.015	561.5	0.03
561	0.017	561	0.029
560.5	0.017	560.5	0.03
560	0.016	560	0.032
559.5	0.018	559.5	0.031
559	0.018	559	0.031
558.5	0.018	558.5	0.032
558	0.017	558	0.03
557.5	0.017	557.5	0.03
557	0.019	557	0.031
556.5	0.018	556.5	0.032
556	0.018	556	0.032
555.5	0.021	555.5	0.032
555	0.018	555	0.032
554.5	0.021	554.5	0.033
554	0.019	554	0.034
553.5	0.021	553.5	0.034
553	0.021	553	0.035
552.5	0.02	552.5	0.033
552	0.022	552	0.035
551.5	0.021	551.5	0.034
551	0.024	551	0.035
550.5	0.024	550.5	0.034
550	0.024	550	0.034
549.5	0.024	549.5	0.036
549	0.024	549	0.035
548.5	0.024	548.5	0.036
548	0.025	548	0.035
547.5	0.025	547.5	0.037
547	0.025	547	0.037
546.5	0.026	546.5	0.037
546	0.026	546	0.037
545.5	0.028	545.5	0.038
545	0.029	545	0.038
544.5	0.028	544.5	0.038
544	0.028	544	0.039
543.5	0.029	543.5	0.04
543	0.03	543	0.039
542.5	0.028	542.5	0.039
542	0.029	542	0.041
541.5	0.032	541.5	0.042
541	0.03	541	0.04
540.5	0.031	540.5	0.04
540	0.03	540	0.042
539.5	0.03	539.5	0.041
539	0.033	539	0.042
538.5	0.033	538.5	0.042
538	0.034	538	0.041
537.5	0.035	537.5	0.041
537	0.034	537	0.042
536.5	0.035	536.5	0.043
536	0.036	536	0.044
535.5	0.036	535.5	0.044
535	0.037	535	0.043
534.5	0.037	534.5	0.046
534	0.038	534	0.045
533.5	0.038	533.5	0.045
533	0.038	533	0.045
532.5	0.038	532.5	0.045
532	0.039	532	0.046
531.5	0.04	531.5	0.047
531	0.042	531	0.046
530.5	0.04	530.5	0.047
530	0.041	530	0.048
529.5	0.042	529.5	0.048
529	0.043	529	0.049
528.5	0.042	528.5	0.05
528	0.044	528	0.048
527.5	0.043	527.5	0.05
527	0.044	527	0.05
526.5	0.045	526.5	0.049
526	0.045	526	0.05
525.5	0.047	525.5	0.05
525	0.046	525	0.051
524.5	0.047	524.5	0.052
524	0.049	524	0.052
523.5	0.048	523.5	0.052
523	0.049	523	0.052
522.5	0.049	522.5	0.054
522	0.05	522	0.054
521.5	0.051	521.5	0.055
521	0.052	521	0.055
520.5	0.053	520.5	0.054
520	0.053	520	0.057
519.5	0.053	519.5	0.055
519	0.055	519	0.057
518.5	0.055	518.5	0.057
518	0.056	518	0.058
517.5	0.057	517.5	0.057
517	0.057	517	0.057
516.5	0.059	516.5	0.06
516	0.059	516	0.06
515.5	0.059	515.5	0.06
515	0.059	515	0.059
514.5	0.059	514.5	0.061
514	0.059	514	0.061
513.5	0.061	513.5	0.061
513	0.061	513	0.062
512.5	0.062	512.5	0.063
512	0.062	512	0.063
511.5	0.063	511.5	0.063
511	0.064	511	0.064
510.5	0.064	510.5	0.065
510	0.063	510	0.065
509.5	0.066	509.5	0.065
509	0.065	509	0.066
508.5	0.066	508.5	0.065
508	0.068	508	0.067
507.5	0.07	507.5	0.067
507	0.069	507	0.067
506.5	0.068	506.5	0.068
506	0.07	506	0.07
505.5	0.072	505.5	0.07
505	0.07	505	0.071
504.5	0.071	504.5	0.071
504	0.074	504	0.072
503.5	0.073	503.5	0.071
503	0.074	503	0.072
502.5	0.074	502.5	0.073
502	0.076	502	0.073
501.5	0.076	501.5	0.072
501	0.076	501	0.073
500.5	0.077	500.5	0.074
500	0.077	500	0.074
499.5	0.078	499.5	0.075
499	0.079	499	0.075
498.5	0.08	498.5	0.077
498	0.08	498	0.077
497.5	0.081	497.5	0.078
497	0.081	497	0.077
496.5	0.081	496.5	0.078
496	0.081	496	0.08
495.5	0.084	495.5	0.078
495	0.085	495	0.08
494.5	0.084	494.5	0.08
494	0.085	494	0.081
493.5	0.085	493.5	0.081
493	0.086	493	0.081
492.5	0.087	492.5	0.081
492	0.088	492	0.083
491.5	0.089	491.5	0.082
491	0.089	491	0.083
490.5	0.09	490.5	0.084
490	0.089	490	0.085
489.5	0.09	489.5	0.084
489	0.09	489	0.085
488.5	0.091	488.5	0.086
488	0.092	488	0.087
487.5	0.093	487.5	0.086
487	0.093	487	0.087
486.5	0.092	486.5	0.087
486	0.095	486	0.087
485.5	0.095	485.5	0.089
485	0.095	485	0.088
484.5	0.095	484.5	0.088
484	0.096	484	0.09
483.5	0.097	483.5	0.089
483	0.097	483	0.09
482.5	0.095	482.5	0.091
482	0.098	482	0.091
481.5	0.097	481.5	0.091
481	0.098	481	0.091
480.5	0.1	480.5	0.092
480	0.1	480	0.092
479.5	0.1	479.5	0.092
479	0.101	479	0.092
478.5	0.102	478.5	0.092
478	0.102	478	0.094
477.5	0.102	477.5	0.093
477	0.103	477	0.095
476.5	0.103	476.5	0.094
476	0.102	476	0.096
475.5	0.104	475.5	0.094
475	0.103	475	0.096
474.5	0.104	474.5	0.094
474	0.104	474	0.096
473.5	0.103	473.5	0.097
473	0.106	473	0.098
472.5	0.105	472.5	0.096
472	0.105	472	0.097
471.5	0.106	471.5	0.097
471	0.106	471	0.098
470.5	0.105	470.5	0.098
470	0.106	470	0.099
469.5	0.106	469.5	0.099
469	0.106	469	0.099
468.5	0.107	468.5	0.098
468	0.107	468	0.099
467.5	0.107	467.5	0.098
467	0.107	467	0.099
466.5	0.107	466.5	0.1
466	0.107	466	0.1
465.5	0.109	465.5	0.101
465	0.108	465	0.098
464.5	0.109	464.5	0.101
464	0.109	464	0.101
463.5	0.11	463.5	0.101
463	0.11	463	0.102
462.5	0.109	462.5	0.101
462	0.109	462	0.102
461.5	0.109	461.5	0.099
461	0.11	461	0.102
460.5	0.11	460.5	0.102
460	0.111	460	0.101
459.5	0.11	459.5	0.101
459	0.11	459	0.101
458.5	0.109	458.5	0.102
458	0.111	458	0.101
457.5	0.11	457.5	0.101
457	0.11	457	0.102
456.5	0.11	456.5	0.101
456	0.11	456	0.102
455.5	0.109	455.5	0.102
455	0.109	455	0.102
454.5	0.11	454.5	0.101
454	0.11	454	0.101
453.5	0.109	453.5	0.101
453	0.109	453	0.102
452.5	0.109	452.5	0.101
452	0.109	452	0.102
451.5	0.109	451.5	0.102
451	0.109	451	0.101
450.5	0.11	450.5	0.102
450	0.109	450	0.101
449.5	0.106	449.5	0.1
449	0.108	449	0.101
448.5	0.105	448.5	0.101
448	0.108	448	0.104
447.5	0.108	447.5	0.1
447	0.107	447	0.1
446.5	0.107	446.5	0.102
446	0.105	446	0.1
445.5	0.108	445.5	0.101
445	0.107	445	0.101
444.5	0.107	444.5	0.1
444	0.105	444	0.1
443.5	0.105	443.5	0.1
443	0.105	443	0.102
442.5	0.105	442.5	0.101
442	0.106	442	0.1
441.5	0.105	441.5	0.099
441	0.106	441	0.1
440.5	0.107	440.5	0.101
440	0.104	440	0.099
439.5	0.103	439.5	0.101
439	0.103	439	0.098
438.5	0.102	438.5	0.101
438	0.101	438	0.1
437.5	0.103	437.5	0.099
437	0.099	437	0.097
436.5	0.102	436.5	0.098
436	0.1	436	0.099
435.5	0.098	435.5	0.098
435	0.101	435	0.099
434.5	0.101	434.5	0.099
434	0.101	434	0.097
433.5	0.1	433.5	0.099
433	0.1	433	0.096
432.5	0.096	432.5	0.095
432	0.098	432	0.095
431.5	0.098	431.5	0.096
431	0.097	431	0.095
430.5	0.097	430.5	0.096
430	0.094	430	0.095
429.5	0.097	429.5	0.094
429	0.094	429	0.095
428.5	0.098	428.5	0.094
428	0.095	428	0.094
427.5	0.094	427.5	0.094
427	0.094	427	0.094
426.5	0.093	426.5	0.093
426	0.091	426	0.092
425.5	0.091	425.5	0.091
425	0.092	425	0.093
424.5	0.091	424.5	0.092
424	0.09	424	0.091
423.5	0.091	423.5	0.093
423	0.092	423	0.092
422.5	0.09	422.5	0.09
422	0.091	422	0.09
421.5	0.088	421.5	0.088
421	0.087	421	0.089
420.5	0.087	420.5	0.09
420	0.088	420	0.09
419.5	0.086	419.5	0.089
419	0.088	419	0.088
418.5	0.087	418.5	0.087
418	0.085	418	0.089
417.5	0.086	417.5	0.087
417	0.084	417	0.087
416.5	0.084	416.5	0.09
416	0.084	416	0.087
415.5	0.082	415.5	0.087
415	0.081	415	0.085
414.5	0.082	414.5	0.088
414	0.078	414	0.085
413.5	0.078	413.5	0.085
413	0.077	413	0.084
412.5	0.075	412.5	0.086
412	0.078	412	0.086
411.5	0.077	411.5	0.082
411	0.076	411	0.086
410.5	0.075	410.5	0.084
410	0.074	410	0.082
409.5	0.076	409.5	0.084
409	0.074	409	0.082
408.5	0.074	408.5	0.084
408	0.073	408	0.082
407.5	0.074	407.5	0.081
407	0.074	407	0.083
406.5	0.075	406.5	0.082
406	0.074	406	0.081
405.5	0.071	405.5	0.08
405	0.071	405	0.082
404.5	0.071	404.5	0.078
404	0.073	404	0.081
403.5	0.07	403.5	0.08
403	0.069	403	0.078
402.5	0.069	402.5	0.079
402	0.067	402	0.078
401.5	0.067	401.5	0.078
401	0.068	401	0.078
400.5	0.068	400.5	0.079
400	0.066	400	0.078
399.5	0.068	399.5	0.076
399	0.065	399	0.077
398.5	0.066	398.5	0.078
398	0.067	398	0.077
397.5	0.066	397.5	0.077
397	0.065	397	0.076
396.5	0.067	396.5	0.076
396	0.063	396	0.075
395.5	0.064	395.5	0.074
395	0.063	395	0.075
394.5	0.063	394.5	0.075
394	0.063	394	0.078
393.5	0.061	393.5	0.073
393	0.062	393	0.076
392.5	0.058	392.5	0.074
392	0.06	392	0.073
391.5	0.059	391.5	0.075
391	0.057	391	0.072
390.5	0.057	390.5	0.074
390	0.058	390	0.072
389.5	0.056	389.5	0.072
389	0.055	389	0.071
388.5	0.056	388.5	0.072
388	0.053	388	0.074
387.5	0.055	387.5	0.074
387	0.056	387	0.071
386.5	0.055	386.5	0.07
386	0.055	386	0.072
385.5	0.053	385.5	0.074
385	0.054	385	0.071
384.5	0.052	384.5	0.072
384	0.053	384	0.072
383.5	0.051	383.5	0.071
383	0.051	383	0.074
382.5	0.051	382.5	0.071
382	0.05	382	0.069
381.5	0.049	381.5	0.071
381	0.051	381	0.071
380.5	0.045	380.5	0.073
380	0.046	380	0.069
379.5	0.048	379.5	0.072
379	0.048	379	0.068
378.5	0.049	378.5	0.068
378	0.047	378	0.067
377.5	0.048	377.5	0.068
377	0.049	377	0.068
376.5	0.047	376.5	0.068
376	0.045	376	0.07
375.5	0.048	375.5	0.069
375	0.048	375	0.07
374.5	0.046	374.5	0.069
374	0.047	374	0.071
373.5	0.047	373.5	0.069
373	0.048	373	0.069
372.5	0.047	372.5	0.067
372	0.044	372	0.07
371.5	0.046	371.5	0.072
371	0.047	371	0.068
370.5	0.047	370.5	0.072
370	0.047	370	0.069
369.5	0.044	369.5	0.07
369	0.049	369	0.071
368.5	0.044	368.5	0.07
368	0.044	368	0.07
367.5	0.046	367.5	0.073
367	0.046	367	0.072
366.5	0.046	366.5	0.072
366	0.044	366	0.071
365.5	0.044	365.5	0.074
365	0.043	365	0.074
364.5	0.046	364.5	0.072
364	0.045	364	0.071
363.5	0.043	363.5	0.073
363	0.048	363	0.074
362.5	0.045	362.5	0.076
362	0.046	362	0.072
361.5	0.044	361.5	0.072
361	0.042	361	0.073
360.5	0.044	360.5	0.074
360	0.045	360	0.071
359.5	0.045	359.5	0.071
359	0.048	359	0.074
358.5	0.042	358.5	0.074
358	0.044	358	0.075
357.5	0.047	357.5	0.076
357	0.047	357	0.077
356.5	0.048	356.5	0.074
356	0.046	356	0.078
355.5	0.048	355.5	0.075
355	0.045	355	0.075
354.5	0.045	354.5	0.076
354	0.046	354	0.076
353.5	0.045	353.5	0.075
353	0.046	353	0.078
352.5	0.048	352.5	0.075
352	0.047	352	0.08
351.5	0.045	351.5	0.079
351	0.048	351	0.081
350.5	0.048	350.5	0.079
350	0.047	350	0.083
349.5	0.049	349.5	0.082
349	0.051	349	0.083
348.5	0.049	348.5	0.085
348	0.047	348	0.084
347.5	0.052	347.5	0.085
347	0.051	347	0.088
346.5	0.052	346.5	0.085
346	0.049	346	0.089
345.5	0.052	345.5	0.089
345	0.05	345	0.09
344.5	0.053	344.5	0.092
344	0.054	344	0.096
343.5	0.053	343.5	0.094
343	0.051	343	0.096
342.5	0.055	342.5	0.097
342	0.055	342	0.099
341.5	0.054	341.5	0.103
341	0.058	341	0.104
340.5	0.057	340.5	0.105
340	0.058	340	0.107
339.5	0.057	339.5	0.107
339	0.063	339	0.112
338.5	0.061	338.5	0.114
338	0.065	338	0.118
337.5	0.066	337.5	0.122
337	0.07	337	0.12
336.5	0.075	336.5	0.121
336	0.073	336	0.128
335.5	0.077	335.5	0.132
335	0.078	335	0.136
334.5	0.081	334.5	0.14
334	0.084	334	0.145
333.5	0.089	333.5	0.146
333	0.091	333	0.149
332.5	0.096	332.5	0.154
332	0.101	332	0.16
331.5	0.108	331.5	0.168
331	0.114	331	0.167
330.5	0.115	330.5	0.178
330	0.126	330	0.187
329.5	0.128	329.5	0.185
329	0.137	329	0.193
328.5	0.153	328.5	0.207
328	0.158	328	0.21
327.5	0.166	327.5	0.221
327	0.174	327	0.23
326.5	0.194	326.5	0.242
326	0.204	326	0.251
325.5	0.216	325.5	0.263
325	0.231	325	0.277
324.5	0.247	324.5	0.29
324	0.262	324	0.3
323.5	0.279	323.5	0.322
323	0.297	323	0.328
322.5	0.325	322.5	0.351
322	0.346	322	0.371
321.5	0.368	321.5	0.387
321	0.386	321	0.406
320.5	0.429	320.5	0.435
320	0.453	320	0.457
319.5	0.482	319.5	0.478
319	0.513	319	0.503
318.5	0.565	318.5	0.544
318	0.603	318	0.568
317.5	0.637	317.5	0.603
317	0.682	317	0.636
316.5	0.743	316.5	0.688
316	0.794	316	0.725
315.5	0.85	315.5	0.77
315	0.897	315	0.807
314.5	0.972	314.5	0.875
314	1.033	314	0.92
313.5	1.098	313.5	0.97
313	1.162	313	1.017
312.5	1.267	312.5	1.096
312	1.332	312	1.15
311.5	1.407	311.5	1.213
311	1.496	311	1.276
310.5	1.628	310.5	1.379
310	1.707	310	1.455
309.5	1.811	309.5	1.533
309	1.927	309	1.615
308.5	2.087	308.5	1.747
308	2.207	308	1.841
307.5	2.324	307.5	1.946
307	2.429	307	2.048
306.5	2.65	306.5	2.189
306	2.8	306	2.332
305.5	2.91	305.5	2.457
305	3.094	305	2.539
304.5	3.368	304.5	2.756
304	3.5	304	2.945
303.5	3.718	303.5	3.036
303	3.72	303	3.187
302.5	4.181	302.5	3.38
302	4.324	302	3.507
301.5	4.648	301.5	3.82
301	10	301	3.758
300.5	4.742	300.5	3.959
300	4.459	300	4.664

## Sheet: Fig3f
	after		before
Wavenumber (cm-1)	Normalized absorbance	Wavenumber (cm-1)	Normalized absorbance
3455	0.20937	3455	0.21892
3455.1	0.20998	3455.1	0.21864
3455.2	0.21055	3455.2	0.21811
3455.3	0.21102	3455.3	0.21721
3455.4	0.21134	3455.4	0.21595
3455.5	0.21158	3455.5	0.21454
3455.6	0.21182	3455.6	0.21336
3455.7	0.21218	3455.7	0.21272
3455.8	0.21278	3455.8	0.21259
3455.9	0.21372	3455.9	0.21263
3456	0.21513	3456	0.21242
3456.1	0.21711	3456.1	0.21186
3456.2	0.21957	3456.2	0.21128
3456.3	0.22214	3456.3	0.21128
3456.4	0.22423	3456.4	0.2123
3456.5	0.22524	3456.5	0.21423
3456.6	0.22477	3456.6	0.2165
3456.7	0.2229	3456.7	0.21842
3456.8	0.22019	3456.8	0.21962
3456.9	0.2175	3456.9	0.22011
3457	0.21564	3457	0.22015
3457.1	0.21505	3457.1	0.21998
3457.2	0.21562	3457.2	0.21965
3457.3	0.21684	3457.3	0.21893
3457.4	0.21808	3457.4	0.21753
3457.5	0.21885	3457.5	0.21542
3457.6	0.21895	3457.6	0.21305
3457.7	0.21847	3457.7	0.2111
3457.8	0.21772	3457.8	0.21014
3457.9	0.21704	3457.9	0.21028
3458	0.21667	3458	0.21123
3458.1	0.21662	3458.1	0.21247
3458.2	0.21682	3458.2	0.21353
3458.3	0.21724	3458.3	0.21414
3458.4	0.21793	3458.4	0.21424
3458.5	0.21887	3458.5	0.21389
3458.6	0.21984	3458.6	0.21318
3458.7	0.22051	3458.7	0.21216
3458.8	0.22067	3458.8	0.2109
3458.9	0.22031	3458.9	0.20952
3459	0.21959	3459	0.20823
3459.1	0.21864	3459.1	0.20732
3459.2	0.21769	3459.2	0.20704
3459.3	0.21707	3459.3	0.20745
3459.4	0.21705	3459.4	0.20824
3459.5	0.21758	3459.5	0.2089
3459.6	0.21816	3459.6	0.20905
3459.7	0.21824	3459.7	0.20866
3459.8	0.21769	3459.8	0.20803
3459.9	0.21695	3459.9	0.20758
3460	0.21666	3460	0.20761
3460.1	0.21701	3460.1	0.20821
3460.2	0.21756	3460.2	0.20921
3460.3	0.21767	3460.3	0.21037
3460.4	0.217	3460.4	0.2115
3460.5	0.21587	3460.5	0.21258
3460.6	0.21499	3460.6	0.21361
3460.7	0.21495	3460.7	0.21448
3460.8	0.21578	3460.8	0.21501
3460.9	0.21699	3460.9	0.21506
3461	0.21795	3461	0.21461
3461.1	0.21825	3461.1	0.21372
3461.2	0.21789	3461.2	0.21245
3461.3	0.21711	3461.3	0.21098
3461.4	0.2162	3461.4	0.20965
3461.5	0.2154	3461.5	0.20892
3461.6	0.21482	3461.6	0.2091
3461.7	0.21452	3461.7	0.21009
3461.8	0.21454	3461.8	0.21131
3461.9	0.21489	3461.9	0.21207
3462	0.21548	3462	0.21192
3462.1	0.2161	3462.1	0.21102
3462.2	0.21657	3462.2	0.20994
3462.3	0.21691	3462.3	0.20932
3462.4	0.21744	3462.4	0.20949
3462.5	0.21847	3462.5	0.21036
3462.6	0.21993	3462.6	0.21153
3462.7	0.2212	3462.7	0.2126
3462.8	0.22143	3462.8	0.21334
3462.9	0.22017	3462.9	0.2137
3463	0.21773	3463	0.21367
3463.1	0.21507	3463.1	0.21317
3463.2	0.2132	3463.2	0.21227
3463.3	0.21269	3463.3	0.21123
3463.4	0.21339	3463.4	0.21047
3463.5	0.21464	3463.5	0.21013
3463.6	0.21563	3463.6	0.2099
3463.7	0.21579	3463.7	0.20927
3463.8	0.21502	3463.8	0.20807
3463.9	0.21365	3463.9	0.20665
3464	0.21227	3464	0.20564
3464.1	0.21135	3464.1	0.20544
3464.2	0.2111	3464.2	0.20599
3464.3	0.21151	3464.3	0.20686
3464.4	0.21248	3464.4	0.20756
3464.5	0.21377	3464.5	0.20769
3464.6	0.21509	3464.6	0.20705
3464.7	0.21608	3464.7	0.20573
3464.8	0.21646	3464.8	0.20416
3464.9	0.21619	3464.9	0.20285
3465	0.21544	3465	0.20224
3465.1	0.21451	3465.1	0.20245
3465.2	0.21367	3465.2	0.20335
3465.3	0.2131	3465.3	0.20459
3465.4	0.21282	3465.4	0.20584
3465.5	0.21264	3465.5	0.20689
3465.6	0.21233	3465.6	0.20774
3465.7	0.21181	3465.7	0.20858
3465.8	0.21124	3465.8	0.20957
3465.9	0.21096	3465.9	0.21069
3466	0.21128	3466	0.21175
3466.1	0.21223	3466.1	0.21247
3466.2	0.21362	3466.2	0.21264
3466.3	0.21514	3466.3	0.21225
3466.4	0.21654	3466.4	0.21164
3466.5	0.2177	3466.5	0.21135
3466.6	0.2185	3466.6	0.21188
3466.7	0.21884	3466.7	0.21335
3466.8	0.21859	3466.8	0.21547
3466.9	0.21778	3466.9	0.21766
3467	0.21661	3467	0.21935
3467.1	0.21547	3467.1	0.2202
3467.2	0.21459	3467.2	0.22022
3467.3	0.21391	3467.3	0.2197
3467.4	0.21303	3467.4	0.21903
3467.5	0.21164	3467.5	0.21838
3467.6	0.20981	3467.6	0.21771
3467.7	0.20812	3467.7	0.21693
3467.8	0.20728	3467.8	0.21606
3467.9	0.20761	3467.9	0.2153
3468	0.20888	3468	0.21473
3468.1	0.21042	3468.1	0.21422
3468.2	0.21155	3468.2	0.21347
3468.3	0.21195	3468.3	0.21223
3468.4	0.21179	3468.4	0.21052
3468.5	0.21156	3468.5	0.20861
3468.6	0.21173	3468.6	0.20688
3468.7	0.2125	3468.7	0.20556
3468.8	0.21384	3468.8	0.20466
3468.9	0.2156	3468.9	0.20409
3469	0.21762	3469	0.20387
3469.1	0.21967	3469.1	0.2042
3469.2	0.22132	3469.2	0.2053
3469.3	0.22207	3469.3	0.20718
3469.4	0.22165	3469.4	0.20951
3469.5	0.22023	3469.5	0.21169
3469.6	0.21843	3469.6	0.21303
3469.7	0.21699	3469.7	0.21309
3469.8	0.21636	3469.8	0.21192
3469.9	0.2165	3469.9	0.21009
3470	0.21699	3470	0.20852
3470.1	0.21736	3470.1	0.20793
3470.2	0.21729	3470.2	0.20851
3470.3	0.21669	3470.3	0.20983
3470.4	0.21562	3470.4	0.21124
3470.5	0.21423	3470.5	0.21232
3470.6	0.21277	3470.6	0.21305
3470.7	0.21149	3470.7	0.21353
3470.8	0.21074	3470.8	0.21376
3470.9	0.21084	3470.9	0.21354
3471	0.21195	3471	0.21288
3471.1	0.2139	3471.1	0.21217
3471.2	0.21619	3471.2	0.21208
3471.3	0.21814	3471.3	0.21308
3471.4	0.21924	3471.4	0.21506
3471.5	0.21936	3471.5	0.21733
3471.6	0.21874	3471.6	0.21914
3471.7	0.21785	3471.7	0.22009
3471.8	0.21702	3471.8	0.22031
3471.9	0.21631	3471.9	0.22012
3472	0.21556	3472	0.21972
3472.1	0.21458	3472.1	0.21916
3472.2	0.21335	3472.2	0.21856
3472.3	0.21209	3472.3	0.21819
3472.4	0.21114	3472.4	0.21824
3472.5	0.21086	3472.5	0.21868
3472.6	0.21153	3472.6	0.21927
3472.7	0.21322	3472.7	0.21974
3472.8	0.21571	3472.8	0.21994
3472.9	0.21851	3472.9	0.21984
3473	0.22093	3473	0.21941
3473.1	0.22242	3473.1	0.21869
3473.2	0.22283	3473.2	0.21784
3473.3	0.22239	3473.3	0.21714
3473.4	0.22152	3473.4	0.21695
3473.5	0.22039	3473.5	0.21748
3473.6	0.21886	3473.6	0.21859
3473.7	0.21679	3473.7	0.21982
3473.8	0.21434	3473.8	0.22069
3473.9	0.21202	3473.9	0.22096
3474	0.21036	3474	0.22074
3474.1	0.20967	3474.1	0.22031
3474.2	0.20993	3474.2	0.21995
3474.3	0.21096	3474.3	0.21984
3474.4	0.21246	3474.4	0.22
3474.5	0.21402	3474.5	0.22024
3474.6	0.21518	3474.6	0.22013
3474.7	0.21566	3474.7	0.21923
3474.8	0.21565	3474.8	0.21749
3474.9	0.21561	3474.9	0.21533
3475	0.21594	3475	0.21333
3475.1	0.21658	3475.1	0.21179
3475.2	0.21713	3475.2	0.21065
3475.3	0.21725	3475.3	0.20986
3475.4	0.21692	3475.4	0.20965
3475.5	0.21636	3475.5	0.21039
3475.6	0.21577	3475.6	0.21214
3475.7	0.2153	3475.7	0.21442
3475.8	0.21513	3475.8	0.21649
3475.9	0.21545	3475.9	0.21774
3476	0.21621	3476	0.21803
3476.1	0.21697	3476.1	0.2176
3476.2	0.21711	3476.2	0.21679
3476.3	0.21623	3476.3	0.21579
3476.4	0.21452	3476.4	0.21464
3476.5	0.21266	3476.5	0.21338
3476.6	0.2114	3476.6	0.21221
3476.7	0.21119	3476.7	0.21137
3476.8	0.21201	3476.8	0.21099
3476.9	0.21348	3476.9	0.21101
3477	0.21511	3477	0.21122
3477.1	0.21652	3477.1	0.21141
3477.2	0.21753	3477.2	0.21146
3477.3	0.21812	3477.3	0.2113
3477.4	0.21837	3477.4	0.2109
3477.5	0.21835	3477.5	0.2103
3477.6	0.21805	3477.6	0.20957
3477.7	0.21742	3477.7	0.20881
3477.8	0.21643	3477.8	0.20806
3477.9	0.21508	3477.9	0.20737
3478	0.21346	3478	0.20692
3478.1	0.21176	3478.1	0.20702
3478.2	0.21025	3478.2	0.20785
3478.3	0.20924	3478.3	0.20935
3478.4	0.20892	3478.4	0.21115
3478.5	0.20928	3478.5	0.21277
3478.6	0.21011	3478.6	0.21381
3478.7	0.21126	3478.7	0.21412
3478.8	0.21268	3478.8	0.21384
3478.9	0.21442	3478.9	0.21329
3479	0.21643	3479	0.21281
3479.1	0.21847	3479.1	0.21257
3479.2	0.22023	3479.2	0.21256
3479.3	0.22157	3479.3	0.21264
3479.4	0.2227	3479.4	0.21273
3479.5	0.22406	3479.5	0.21282
3479.6	0.22589	3479.6	0.21292
3479.7	0.22802	3479.7	0.21293
3479.8	0.22994	3479.8	0.21266
3479.9	0.23123	3479.9	0.21208
3480	0.23179	3480	0.21141
3480.1	0.23183	3480.1	0.211
3480.2	0.23161	3480.2	0.21106
3480.3	0.23123	3480.3	0.21148
3480.4	0.23059	3480.4	0.21191
3480.5	0.22969	3480.5	0.21209
3480.6	0.2287	3480.6	0.21199
3480.7	0.22785	3480.7	0.21185
3480.8	0.2271	3480.8	0.21189
3480.9	0.22606	3480.9	0.21216
3481	0.22414	3481	0.21264
3481.1	0.22079	3481.1	0.21345
3481.2	0.21575	3481.2	0.21478
3481.3	0.20922	3481.3	0.21665
3481.4	0.2019	3481.4	0.21871
3481.5	0.19487	3481.5	0.2203
3481.6	0.18924	3481.6	0.22095
3481.7	0.18578	3481.7	0.22068
3481.8	0.18451	3481.8	0.21994
3481.9	0.18486	3481.9	0.21925
3482	0.18618	3482	0.2189
3482.1	0.18813	3482.1	0.21883
3482.2	0.1907	3482.2	0.21884
3482.3	0.1939	3482.3	0.2187
3482.4	0.19743	3482.4	0.21825
3482.5	0.20079	3482.5	0.21738
3482.6	0.20364	3482.6	0.21611
3482.7	0.20601	3482.7	0.21465
3482.8	0.20823	3482.8	0.21344
3482.9	0.21053	3482.9	0.21292
3483	0.21277	3483	0.21318
3483.1	0.21451	3483.1	0.21387
3483.2	0.21527	3483.2	0.21443
3483.3	0.21495	3483.3	0.21451
3483.4	0.21392	3483.4	0.21407
3483.5	0.21284	3483.5	0.21333
3483.6	0.21223	3483.6	0.21253
3483.7	0.21219	3483.7	0.21189
3483.8	0.2126	3483.8	0.21164
3483.9	0.21333	3483.9	0.21191
3484	0.21445	3484	0.21266
3484.1	0.2161	3484.1	0.2136
3484.2	0.21827	3484.2	0.21437
3484.3	0.2207	3484.3	0.21471
3484.4	0.22291	3484.4	0.21447
3484.5	0.22429	3484.5	0.21372
3484.6	0.22441	3484.6	0.21271
3484.7	0.2232	3484.7	0.2119
3484.8	0.22105	3484.8	0.21174
3484.9	0.21858	3484.9	0.21241
3485	0.21638	3485	0.21365
3485.1	0.21483	3485.1	0.21496
3485.2	0.21404	3485.2	0.21598
3485.3	0.21399	3485.3	0.21672
3485.4	0.21452	3485.4	0.2175
3485.5	0.21545	3485.5	0.21852
3485.6	0.21659	3485.6	0.21968
3485.7	0.21764	3485.7	0.22058
3485.8	0.21818	3485.8	0.22076
3485.9	0.21788	3485.9	0.21997
3486	0.21675	3486	0.21838
3486.1	0.21525	3486.1	0.21658
3486.2	0.21402	3486.2	0.21527
3486.3	0.21354	3486.3	0.21485
3486.4	0.21397	3486.4	0.21524
3486.5	0.21531	3486.5	0.21596
3486.6	0.2175	3486.6	0.21655
3486.7	0.22048	3486.7	0.21676
3486.8	0.22413	3486.8	0.21655
3486.9	0.22829	3486.9	0.21589
3487	0.23271	3487	0.21474
3487.1	0.23695	3487.1	0.21305
3487.2	0.24047	3487.2	0.21088
3487.3	0.2428	3487.3	0.20842
3487.4	0.24377	3487.4	0.20591
3487.5	0.24342	3487.5	0.20364
3487.6	0.24181	3487.6	0.20193
3487.7	0.23889	3487.7	0.20118
3487.8	0.23464	3487.8	0.20168
3487.9	0.22927	3487.9	0.20341
3488	0.2234	3488	0.20603
3488.1	0.21792	3488.1	0.20895
3488.2	0.21359	3488.2	0.21163
3488.3	0.21073	3488.3	0.21366
3488.4	0.20917	3488.4	0.21481
3488.5	0.20857	3488.5	0.215
3488.6	0.20873	3488.6	0.21439
3488.7	0.20965	3488.7	0.21327
3488.8	0.21135	3488.8	0.21201
3488.9	0.21362	3488.9	0.21094
3489	0.216	3489	0.21029
3489.1	0.21782	3489.1	0.2102
3489.2	0.21841	3489.2	0.21063
3489.3	0.21734	3489.3	0.21135
3489.4	0.21458	3489.4	0.21202
3489.5	0.21052	3489.5	0.21241
3489.6	0.20568	3489.6	0.2125
3489.7	0.20042	3489.7	0.21247
3489.8	0.19493	3489.8	0.21246
3489.9	0.1894	3489.9	0.21245
3490	0.18432	3490	0.21236
3490.1	0.18049	3490.1	0.21226
3490.2	0.1787	3490.2	0.21244
3490.3	0.17936	3490.3	0.21322
3490.4	0.18223	3490.4	0.21461
3490.5	0.18667	3490.5	0.21627
3490.6	0.19195	3490.6	0.21772
3490.7	0.19762	3490.7	0.21856
3490.8	0.2035	3490.8	0.21869
3490.9	0.20941	3490.9	0.21823
3491	0.21501	3491	0.21751
3491.1	0.21984	3491.1	0.21682
3491.2	0.22356	3491.2	0.21623
3491.3	0.22612	3491.3	0.21562
3491.4	0.22771	3491.4	0.21476
3491.5	0.22853	3491.5	0.21364
3491.6	0.22865	3491.6	0.21259
3491.7	0.22804	3491.7	0.21207
3491.8	0.22679	3491.8	0.21224
3491.9	0.2252	3491.9	0.21273
3492	0.2236	3492	0.21282
3492.1	0.222	3492.1	0.212
3492.2	0.22013	3492.2	0.21031
3492.3	0.21763	3492.3	0.20822
3492.4	0.21446	3492.4	0.20624
3492.5	0.21102	3492.5	0.20476
3492.6	0.20793	3492.6	0.20411
3492.7	0.20571	3492.7	0.20457
3492.8	0.20454	3492.8	0.20614
3492.9	0.20418	3492.9	0.20842
3493	0.20422	3493	0.21069
3493.1	0.20424	3493.1	0.21221
3493.2	0.20403	3493.2	0.21253
3493.3	0.20357	3493.3	0.21167
3493.4	0.20301	3493.4	0.21009
3493.5	0.20261	3493.5	0.20856
3493.6	0.20268	3493.6	0.20785
3493.7	0.20351	3493.7	0.20846
3493.8	0.20526	3493.8	0.21036
3493.9	0.20795	3493.9	0.2131
3494	0.21139	3494	0.21598
3494.1	0.21529	3494.1	0.21835
3494.2	0.21938	3494.2	0.2198
3494.3	0.22354	3494.3	0.2203
3494.4	0.22786	3494.4	0.22012
3494.5	0.23252	3494.5	0.21957
3494.6	0.23768	3494.6	0.21879
3494.7	0.24322	3494.7	0.21781
3494.8	0.2488	3494.8	0.2167
3494.9	0.25387	3494.9	0.21582
3495	0.25791	3495	0.21566
3495.1	0.26045	3495.1	0.21652
3495.2	0.26117	3495.2	0.21818
3495.3	0.25989	3495.3	0.22003
3495.4	0.25668	3495.4	0.2214
3495.5	0.25179	3495.5	0.22188
3495.6	0.24553	3495.6	0.22144
3495.7	0.23815	3495.7	0.22034
3495.8	0.22986	3495.8	0.21904
3495.9	0.22097	3495.9	0.21795
3496	0.21191	3496	0.21725
3496.1	0.20334	3496.1	0.2168
3496.2	0.19604	3496.2	0.21631
3496.3	0.19081	3496.3	0.21549
3496.4	0.18822	3496.4	0.21423
3496.5	0.18843	3496.5	0.21269
3496.6	0.19105	3496.6	0.21126
3496.7	0.19527	3496.7	0.2103
3496.8	0.20008	3496.8	0.20997
3496.9	0.20452	3496.9	0.21009
3497	0.2079	3497	0.21024
3497.1	0.2099	3497.1	0.21006
3497.2	0.21039	3497.2	0.20938
3497.3	0.20938	3497.3	0.20829
3497.4	0.20687	3497.4	0.20704
3497.5	0.203	3497.5	0.20593
3497.6	0.19818	3497.6	0.20527
3497.7	0.1931	3497.7	0.20523
3497.8	0.18846	3497.8	0.20582
3497.9	0.18476	3497.9	0.20681
3498	0.18235	3498	0.20791
3498.1	0.18149	3498.1	0.20887
3498.2	0.18239	3498.2	0.20967
3498.3	0.18504	3498.3	0.2105
3498.4	0.18898	3498.4	0.21161
3498.5	0.19345	3498.5	0.21304
3498.6	0.19772	3498.6	0.21457
3498.7	0.20141	3498.7	0.21586
3498.8	0.20451	3498.8	0.21674
3498.9	0.20725	3498.9	0.21722
3499	0.20979	3499	0.21742
3499.1	0.21213	3499.1	0.21742
3499.2	0.21412	3499.2	0.21726
3499.3	0.21562	3499.3	0.21697
3499.4	0.21667	3499.4	0.21656
3499.5	0.21743	3499.5	0.21603
3499.6	0.21815	3499.6	0.21533
3499.7	0.21915	3499.7	0.21452
3499.8	0.22082	3499.8	0.21369
3499.9	0.22364	3499.9	0.213
3500	0.22787	3500	0.21258
3500.1	0.23332	3500.1	0.21257
3500.2	0.23926	3500.2	0.21307
3500.3	0.24468	3500.3	0.21407
3500.4	0.24874	3500.4	0.21533
3500.5	0.25103	3500.5	0.21646
3500.6	0.25169	3500.6	0.21721
3500.7	0.25131	3500.7	0.21767
3500.8	0.25065	3500.8	0.21818
3500.9	0.25018	3500.9	0.21904
3501	0.24976	3501	0.22034
3501.1	0.24866	3501.1	0.2219
3501.2	0.24603	3501.2	0.22342
3501.3	0.24148	3501.3	0.22457
3501.4	0.23538	3501.4	0.22503
3501.5	0.22881	3501.5	0.22458
3501.6	0.22308	3501.6	0.22316
3501.7	0.21917	3501.7	0.22092
3501.8	0.21729	3501.8	0.21831
3501.9	0.21688	3501.9	0.21596
3502	0.21705	3502	0.2145
3502.1	0.21709	3502.1	0.21429
3502.2	0.21657	3502.2	0.21525
3502.3	0.21529	3502.3	0.21696
3502.4	0.21308	3502.4	0.21889
3502.5	0.20982	3502.5	0.22065
3502.6	0.20552	3502.6	0.22206
3502.7	0.20029	3502.7	0.22306
3502.8	0.19432	3502.8	0.22353
3502.9	0.18786	3502.9	0.2233
3503	0.18134	3503	0.22218
3503.1	0.1755	3503.1	0.22022
3503.2	0.17127	3503.2	0.21781
3503.3	0.16945	3503.3	0.21559
3503.4	0.17029	3503.4	0.21423
3503.5	0.17338	3503.5	0.21406
3503.6	0.17787	3503.6	0.21499
3503.7	0.18285	3503.7	0.21649
3503.8	0.18768	3503.8	0.21787
3503.9	0.19204	3503.9	0.21855
3504	0.19579	3504	0.21834
3504.1	0.19892	3504.1	0.21742
3504.2	0.20154	3504.2	0.21617
3504.3	0.20399	3504.3	0.21495
3504.4	0.20677	3504.4	0.21404
3504.5	0.21018	3504.5	0.21369
3504.6	0.21414	3504.6	0.21412
3504.7	0.21822	3504.7	0.21546
3504.8	0.22194	3504.8	0.21764
3504.9	0.225	3504.9	0.22035
3505	0.22726	3505	0.22319
3505.1	0.22878	3505.1	0.22571
3505.2	0.22977	3505.2	0.22749
3505.3	0.23045	3505.3	0.22826
3505.4	0.23091	3505.4	0.22792
3505.5	0.23094	3505.5	0.22666
3505.6	0.23016	3505.6	0.22485
3505.7	0.2283	3505.7	0.22296
3505.8	0.22545	3505.8	0.22129
3505.9	0.22197	3505.9	0.2199
3506	0.2183	3506	0.21875
3506.1	0.21485	3506.1	0.21795
3506.2	0.21193	3506.2	0.21776
3506.3	0.20973	3506.3	0.21834
3506.4	0.20823	3506.4	0.21946
3506.5	0.20718	3506.5	0.22064
3506.6	0.20618	3506.6	0.2215
3506.7	0.20492	3506.7	0.22201
3506.8	0.20331	3506.8	0.2224
3506.9	0.20143	3506.9	0.22291
3507	0.19955	3507	0.22356
3507.1	0.19798	3507.1	0.2241
3507.2	0.19708	3507.2	0.22411
3507.3	0.1971	3507.3	0.22331
3507.4	0.19817	3507.4	0.22176
3507.5	0.20032	3507.5	0.21993
3507.6	0.20349	3507.6	0.21847
3507.7	0.20754	3507.7	0.2179
3507.8	0.21227	3507.8	0.21833
3507.9	0.21738	3507.9	0.21945
3508	0.22263	3508	0.22076
3508.1	0.22781	3508.1	0.22178
3508.2	0.23277	3508.2	0.22225
3508.3	0.23742	3508.3	0.22207
3508.4	0.24167	3508.4	0.2212
3508.5	0.24538	3508.5	0.21969
3508.6	0.2483	3508.6	0.21785
3508.7	0.24999	3508.7	0.21619
3508.8	0.25008	3508.8	0.21525
3508.9	0.24849	3508.9	0.21526
3509	0.24557	3509	0.21607
3509.1	0.24194	3509.1	0.21728
3509.2	0.23825	3509.2	0.21839
3509.3	0.23491	3509.3	0.21897
3509.4	0.23214	3509.4	0.21865
3509.5	0.23012	3509.5	0.21726
3509.6	0.22898	3509.6	0.21499
3509.7	0.22865	3509.7	0.21251
3509.8	0.22871	3509.8	0.21076
3509.9	0.22863	3509.9	0.21045
3510	0.22799	3510	0.21163
3510.1	0.22661	3510.1	0.21359
3510.2	0.22448	3510.2	0.2153
3510.3	0.22158	3510.3	0.21593
3510.4	0.21782	3510.4	0.21529
3510.5	0.21303	3510.5	0.21379
3510.6	0.20706	3510.6	0.21212
3510.7	0.19991	3510.7	0.21094
3510.8	0.19197	3510.8	0.21063
3510.9	0.18394	3510.9	0.21122
3511	0.17668	3511	0.2124
3511.1	0.17088	3511.1	0.21361
3511.2	0.16692	3511.2	0.2143
3511.3	0.16486	3511.3	0.21418
3511.4	0.16454	3511.4	0.21335
3511.5	0.16573	3511.5	0.21221
3511.6	0.16828	3511.6	0.21115
3511.7	0.1721	3511.7	0.21041
3511.8	0.17711	3511.8	0.2099
3511.9	0.18311	3511.9	0.20932
3512	0.18975	3512	0.20842
3512.1	0.1965	3512.1	0.20726
3512.2	0.20274	3512.2	0.20632
3512.3	0.20797	3512.3	0.20631
3512.4	0.2121	3512.4	0.20773
3512.5	0.21544	3512.5	0.2106
3512.6	0.21841	3512.6	0.21435
3512.7	0.22109	3512.7	0.21813
3512.8	0.22324	3512.8	0.22118
3512.9	0.22454	3512.9	0.22313
3513	0.22505	3513	0.22398
3513.1	0.22527	3513.1	0.22407
3513.2	0.22601	3513.2	0.22388
3513.3	0.22789	3513.3	0.22385
3513.4	0.23098	3513.4	0.22417
3513.5	0.23474	3513.5	0.2247
3513.6	0.23828	3513.6	0.22501
3513.7	0.24092	3513.7	0.22473
3513.8	0.24236	3513.8	0.22375
3513.9	0.24273	3513.9	0.22231
3514	0.24224	3514	0.22084
3514.1	0.24115	3514.1	0.21977
3514.2	0.23961	3514.2	0.21929
3514.3	0.23774	3514.3	0.21937
3514.4	0.23558	3514.4	0.21983
3514.5	0.23314	3514.5	0.22047
3514.6	0.23045	3514.6	0.2211
3514.7	0.22769	3514.7	0.2214
3514.8	0.22517	3514.8	0.22077
3514.9	0.22324	3514.9	0.2185
3515	0.22212	3515	0.21424
3515.1	0.22191	3515.1	0.20844
3515.2	0.22254	3515.2	0.20223
3515.3	0.22378	3515.3	0.19691
3515.4	0.22528	3515.4	0.19339
3515.5	0.22657	3515.5	0.19193
3515.6	0.22721	3515.6	0.19212
3515.7	0.22682	3515.7	0.19325
3515.8	0.22527	3515.8	0.19457
3515.9	0.22261	3515.9	0.19556
3516	0.21903	3516	0.19608
3516.1	0.21476	3516.1	0.19622
3516.2	0.20997	3516.2	0.19614
3516.3	0.20486	3516.3	0.19601
3516.4	0.19964	3516.4	0.19601
3516.5	0.19448	3516.5	0.19636
3516.6	0.18951	3516.6	0.19729
3516.7	0.18475	3516.7	0.19877
3516.8	0.18024	3516.8	0.20048
3516.9	0.17606	3516.9	0.20193
3517	0.17243	3517	0.20281
3517.1	0.16964	3517.1	0.20316
3517.2	0.16805	3517.2	0.20336
3517.3	0.16797	3517.3	0.20389
3517.4	0.16945	3517.4	0.20503
3517.5	0.17229	3517.5	0.20668
3517.6	0.1761	3517.6	0.20847
3517.7	0.18059	3517.7	0.21004
3517.8	0.18554	3517.8	0.21126
3517.9	0.19056	3517.9	0.21219
3518	0.19501	3518	0.21286
3518.1	0.19833	3518.1	0.2132
3518.2	0.20048	3518.2	0.21315
3518.3	0.20207	3518.3	0.21277
3518.4	0.20389	3518.4	0.21226
3518.5	0.20639	3518.5	0.2119
3518.6	0.20944	3518.6	0.21198
3518.7	0.21264	3518.7	0.21271
3518.8	0.21566	3518.8	0.21414
3518.9	0.21836	3518.9	0.21611
3519	0.2206	3519	0.21825
3519.1	0.22215	3519.1	0.22016
3519.2	0.2228	3519.2	0.22148
3519.3	0.22256	3519.3	0.22206
3519.4	0.22181	3519.4	0.2219
3519.5	0.22098	3519.5	0.22112
3519.6	0.22019	3519.6	0.21985
3519.7	0.21919	3519.7	0.21814
3519.8	0.21761	3519.8	0.21611
3519.9	0.21532	3519.9	0.21401
3520	0.21259	3520	0.21225
3520.1	0.20993	3520.1	0.21131
3520.2	0.20786	3520.2	0.21145
3520.3	0.20668	3520.3	0.21247
3520.4	0.20635	3520.4	0.21375
3520.5	0.20639	3520.5	0.21461
3520.6	0.20601	3520.6	0.21466
3520.7	0.20452	3520.7	0.21398
3520.8	0.20181	3520.8	0.21291
3520.9	0.19865	3520.9	0.21194
3521	0.19652	3521	0.21156
3521.1	0.19675	3521.1	0.21201
3521.2	0.19979	3521.2	0.21321
3521.3	0.20485	3521.3	0.21473
3521.4	0.2105	3521.4	0.21609
3521.5	0.21556	3521.5	0.21698
3521.6	0.21967	3521.6	0.21734
3521.7	0.2231	3521.7	0.21728
3521.8	0.22612	3521.8	0.21694
3521.9	0.22863	3521.9	0.21646
3522	0.23024	3522	0.21595
3522.1	0.23059	3522.1	0.21547
3522.2	0.22947	3522.2	0.21502
3522.3	0.22675	3522.3	0.21455
3522.4	0.22239	3522.4	0.21401
3522.5	0.21657	3522.5	0.21341
3522.6	0.20996	3522.6	0.21294
3522.7	0.20365	3522.7	0.21288
3522.8	0.19878	3522.8	0.2135
3522.9	0.19605	3522.9	0.21482
3523	0.19548	3523	0.21654
3523.1	0.19658	3523.1	0.21811
3523.2	0.19871	3523.2	0.21911
3523.3	0.20135	3523.3	0.21942
3523.4	0.20421	3523.4	0.21917
3523.5	0.20709	3523.5	0.21842
3523.6	0.20975	3523.6	0.21699
3523.7	0.21186	3523.7	0.21466
3523.8	0.21294	3523.8	0.21157
3523.9	0.2125	3523.9	0.20836
3524	0.21014	3524	0.20585
3524.1	0.20578	3524.1	0.20458
3524.2	0.19969	3524.2	0.20453
3524.3	0.19251	3524.3	0.20533
3524.4	0.1851	3524.4	0.20672
3524.5	0.17843	3524.5	0.20869
3524.6	0.17345	3524.6	0.21122
3524.7	0.17082	3524.7	0.21401
3524.8	0.17061	3524.8	0.21648
3524.9	0.1723	3524.9	0.21796
3525	0.17502	3525	0.21812
3525.1	0.178	3525.1	0.21707
3525.2	0.18082	3525.2	0.21531
3525.3	0.18349	3525.3	0.21343
3525.4	0.18621	3525.4	0.21176
3525.5	0.18923	3525.5	0.2103
3525.6	0.19257	3525.6	0.20899
3525.7	0.19599	3525.7	0.20797
3525.8	0.1991	3525.8	0.2076
3525.9	0.20155	3525.9	0.20802
3526	0.20314	3526	0.20883
3526.1	0.20383	3526.1	0.20924
3526.2	0.20378	3526.2	0.20858
3526.3	0.20335	3526.3	0.20678
3526.4	0.20305	3526.4	0.20449
3526.5	0.20329	3526.5	0.20258
3526.6	0.2041	3526.6	0.20158
3526.7	0.20508	3526.7	0.20137
3526.8	0.20573	3526.8	0.20145
3526.9	0.20584	3526.9	0.20142
3527	0.2057	3527	0.20139
3527.1	0.20586	3527.1	0.20191
3527.2	0.20669	3527.2	0.20353
3527.3	0.20819	3527.3	0.20623
3527.4	0.20996	3527.4	0.20932
3527.5	0.21141	3527.5	0.21182
3527.6	0.21201	3527.6	0.21307
3527.7	0.21154	3527.7	0.21297
3527.8	0.21026	3527.8	0.21195
3527.9	0.20886	3527.9	0.21059
3528	0.20806	3528	0.20938
3528.1	0.20821	3528.1	0.20852
3528.2	0.20914	3528.2	0.20793
3528.3	0.21034	3528.3	0.20733
3528.4	0.2113	3528.4	0.20654
3528.5	0.2117	3528.5	0.20554
3528.6	0.21142	3528.6	0.20458
3528.7	0.21056	3528.7	0.20395
3528.8	0.20934	3528.8	0.20389
3528.9	0.20803	3528.9	0.20444
3529	0.20689	3529	0.20536
3529.1	0.20615	3529.1	0.20625
3529.2	0.20606	3529.2	0.20672
3529.3	0.20677	3529.3	0.20662
3529.4	0.20824	3529.4	0.20601
3529.5	0.21019	3529.5	0.20515
3529.6	0.21234	3529.6	0.20436
3529.7	0.21449	3529.7	0.20398
3529.8	0.21664	3529.8	0.20425
3529.9	0.21893	3529.9	0.20523
3530	0.22154	3530	0.20679
3530.1	0.22459	3530.1	0.20874
3530.2	0.22801	3530.2	0.21093
3530.3	0.23146	3530.3	0.21324
3530.4	0.23447	3530.4	0.21541
3530.5	0.23655	3530.5	0.21705
3530.6	0.23742	3530.6	0.21781
3530.7	0.23698	3530.7	0.21767
3530.8	0.23528	3530.8	0.21687
3530.9	0.23249	3530.9	0.21573
3531	0.22895	3531	0.21443
3531.1	0.22511	3531.1	0.2131
3531.2	0.22139	3531.2	0.21188
3531.3	0.21798	3531.3	0.21098
3531.4	0.21478	3531.4	0.21053
3531.5	0.21146	3531.5	0.21052
3531.6	0.20769	3531.6	0.21094
3531.7	0.20344	3531.7	0.21181
3531.8	0.19905	3531.8	0.21307
3531.9	0.19515	3531.9	0.2144
3532	0.19231	3532	0.21536
3532.1	0.19079	3532.1	0.21563
3532.2	0.1904	3532.2	0.21527
3532.3	0.19077	3532.3	0.21462
3532.4	0.19161	3532.4	0.21405
3532.5	0.19281	3532.5	0.21368
3532.6	0.19442	3532.6	0.21329
3532.7	0.19636	3532.7	0.21252
3532.8	0.19834	3532.8	0.21121
3532.9	0.19998	3532.9	0.20958
3533	0.20097	3533	0.20809
3533.1	0.20139	3533.1	0.20713
3533.2	0.20159	3533.2	0.20679
3533.3	0.20205	3533.3	0.207
3533.4	0.203	3533.4	0.20764
3533.5	0.20432	3533.5	0.20854
3533.6	0.20566	3533.6	0.20934
3533.7	0.20671	3533.7	0.20955
3533.8	0.20744	3533.8	0.20883
3533.9	0.20808	3533.9	0.20729
3534	0.20889	3534	0.20546
3534.1	0.20986	3534.1	0.20398
3534.2	0.21064	3534.2	0.20332
3534.3	0.21084	3534.3	0.20369
3534.4	0.21032	3534.4	0.20513
3534.5	0.20923	3534.5	0.20748
3534.6	0.20788	3534.6	0.21036
3534.7	0.20651	3534.7	0.21316
3534.8	0.20527	3534.8	0.21536
3534.9	0.20435	3534.9	0.21679
3535	0.20397	3535	0.2177
3535.1	0.20417	3535.1	0.21848
3535.2	0.20481	3535.2	0.21928
3535.3	0.2057	3535.3	0.21992
3535.4	0.20676	3535.4	0.22013
3535.5	0.20805	3535.5	0.21988
3535.6	0.20956	3535.6	0.2195
3535.7	0.21108	3535.7	0.21931
3535.8	0.21222	3535.8	0.21937
3535.9	0.21266	3535.9	0.21934
3536	0.21221	3536	0.21881
3536.1	0.21099	3536.1	0.21765
3536.2	0.20953	3536.2	0.21607
3536.3	0.20854	3536.3	0.21451
3536.4	0.20864	3536.4	0.21334
3536.5	0.20991	3536.5	0.21265
3536.6	0.2118	3536.6	0.21221
3536.7	0.21345	3536.7	0.21166
3536.8	0.21416	3536.8	0.21081
3536.9	0.21379	3536.9	0.20976
3537	0.21269	3537	0.20887
3537.1	0.21141	3537.1	0.20844
3537.2	0.21043	3537.2	0.20856
3537.3	0.21006	3537.3	0.20905
3537.4	0.21049	3537.4	0.20965
3537.5	0.21171	3537.5	0.21022
3537.6	0.21339	3537.6	0.21084
3537.7	0.21482	3537.7	0.21172
3537.8	0.21533	3537.8	0.21301
3537.9	0.21467	3537.9	0.21465
3538	0.2132	3538	0.21634
3538.1	0.21161	3538.1	0.21762
3538.2	0.21051	3538.2	0.21822
3538.3	0.21011	3538.3	0.21825
3538.4	0.21024	3538.4	0.21814
3538.5	0.21052	3538.5	0.21831
3538.6	0.21048	3538.6	0.21876
3538.7	0.20984	3538.7	0.21899
3538.8	0.20862	3538.8	0.21831
3538.9	0.20714	3538.9	0.21646
3539	0.20585	3539	0.21382
3539.1	0.20506	3539.1	0.21127
3539.2	0.20491	3539.2	0.2096
3539.3	0.20537	3539.3	0.20903
3539.4	0.20635	3539.4	0.20929
3539.5	0.20763	3539.5	0.2099
3539.6	0.20884	3539.6	0.2105
3539.7	0.20958	3539.7	0.21097
3539.8	0.20963	3539.8	0.21136
3539.9	0.20915	3539.9	0.21184
3540	0.20855	3540	0.2126
3540.1	0.20819	3540.1	0.21366
3540.2	0.20816	3540.2	0.2147
3540.3	0.20823	3540.3	0.21516
3540.4	0.20805	3540.4	0.21459
3540.5	0.20739	3540.5	0.21296
3540.6	0.20627	3540.6	0.21076
3540.7	0.20495	3540.7	0.20872
3540.8	0.20385	3540.8	0.20756
3540.9	0.20339	3540.9	0.20771
3541	0.20386	3541	0.20917
3541.1	0.20513	3541.1	0.21149
3541.2	0.20667	3541.2	0.2139
3541.3	0.2078	3541.3	0.21553
3541.4	0.20801	3541.4	0.21582
3541.5	0.20715	3541.5	0.21473
3541.6	0.20552	3541.6	0.2129
3541.7	0.20368	3541.7	0.21129
3541.8	0.20226	3541.8	0.21071
3541.9	0.20176	3541.9	0.21146
3542	0.20231	3542	0.21322
3542.1	0.20368	3542.1	0.21527
3542.2	0.20545	3542.2	0.21687
3542.3	0.20725	3542.3	0.21761
3542.4	0.2088	3542.4	0.21761
3542.5	0.2099	3542.5	0.21741
3542.6	0.21044	3542.6	0.21749
3542.7	0.21052	3542.7	0.21793
3542.8	0.21051	3542.8	0.21836
3542.9	0.21078	3542.9	0.21834
3543	0.21144	3543	0.2177
3543.1	0.21229	3543.1	0.21663
3543.2	0.21294	3543.2	0.21554
3543.3	0.21316	3543.3	0.21468
3543.4	0.21302	3543.4	0.21401
3543.5	0.21284	3543.5	0.21332
3543.6	0.21295	3543.6	0.21239
3543.7	0.21341	3543.7	0.21129
3543.8	0.21397	3543.8	0.2104
3543.9	0.21431	3543.9	0.21022
3544	0.21434	3544	0.211
3544.1	0.21441	3544.1	0.21243
3544.2	0.21494	3544.2	0.21371
3544.3	0.21595	3544.3	0.21402
3544.4	0.21697	3544.4	0.213
3544.5	0.21728	3544.5	0.211
3544.6	0.21653	3544.6	0.20874
3544.7	0.21502	3544.7	0.20687
3544.8	0.21337	3544.8	0.2057
3544.9	0.21198	3544.9	0.20518
3545	0.2107	3545	0.20509
3545.1	0.2091	3545.1	0.20522
3545.2	0.20699	3545.2	0.2054
3545.3	0.20473	3545.3	0.20553
3545.4	0.20302	3545.4	0.20565
3545.5	0.20238	3545.5	0.20593
3545.6	0.20282	3545.6	0.20665
3545.7	0.20382	3545.7	0.20803
3545.8	0.20472	3545.8	0.21004
3545.9	0.20505	3545.9	0.21242
3546	0.20475	3546	0.21476
3546.1	0.2041	3546.1	0.21664
3546.2	0.20344	3546.2	0.21762
3546.3	0.20291	3546.3	0.21733
3546.4	0.20244	3546.4	0.21568
3546.5	0.20196	3546.5	0.21298
3546.6	0.20155	3546.6	0.20994
3546.7	0.20141	3546.7	0.20739
3546.8	0.20165	3546.8	0.20598
3546.9	0.20218	3546.9	0.20605
3547	0.20267	3547	0.20752
3547.1	0.20284	3547.1	0.20995
3547.2	0.20256	3547.2	0.21275
3547.3	0.20188	3547.3	0.21533
3547.4	0.20102	3547.4	0.21714
3547.5	0.20022	3547.5	0.21778
3547.6	0.1997	3547.6	0.21708
3547.7	0.19959	3547.7	0.21528
3547.8	0.19992	3547.8	0.21294
3547.9	0.20065	3547.9	0.21063
3548	0.20164	3548	0.20865
3548.1	0.20262	3548.1	0.20713
3548.2	0.20329	3548.2	0.20617
3548.3	0.20338	3548.3	0.20596
3548.4	0.2028	3548.4	0.20668
3548.5	0.20164	3548.5	0.20819
3548.6	0.20013	3548.6	0.21002
3548.7	0.19861	3548.7	0.21153
3548.8	0.19752	3548.8	0.21228
3548.9	0.19728	3548.9	0.21227
3549	0.19812	3549	0.21192
3549.1	0.1999	3549.1	0.21171
3549.2	0.20222	3549.2	0.21193
3549.3	0.20459	3549.3	0.21256
3549.4	0.20664	3549.4	0.21337
3549.5	0.20816	3549.5	0.21416
3549.6	0.20907	3549.6	0.21489
3549.7	0.20939	3549.7	0.21568
3549.8	0.2092	3549.8	0.21669
3549.9	0.20862	3549.9	0.21785
3550	0.20772	3550	0.21889
3550.1	0.20651	3550.1	0.21945
3550.2	0.20506	3550.2	0.21921
3550.3	0.20366	3550.3	0.21806
3550.4	0.20276	3550.4	0.2161
3550.5	0.20281	3550.5	0.21378
3550.6	0.2039	3550.6	0.21175
3550.7	0.20562	3550.7	0.21062
3550.8	0.20725	3550.8	0.21048
3550.9	0.20823	3550.9	0.21091
3551	0.20848	3551	0.21137
3551.1	0.20834	3551.1	0.21167
3551.2	0.20817	3551.2	0.21204
3551.3	0.20812	3551.3	0.21276
3551.4	0.20813	3551.4	0.21374
3551.5	0.20818	3551.5	0.21458
3551.6	0.20824	3551.6	0.21495
3551.7	0.20815	3551.7	0.2149
3551.8	0.20765	3551.8	0.2148
3551.9	0.20659	3551.9	0.21498
3552	0.20526	3552	0.21556
3552.1	0.20433	3552.1	0.21642
3552.2	0.20439	3552.2	0.21731
3552.3	0.20548	3552.3	0.21797
3552.4	0.20704	3552.4	0.21813
3552.5	0.20826	3552.5	0.21767
3552.6	0.20859	3552.6	0.21664
3552.7	0.20792	3552.7	0.21534
3552.8	0.20657	3552.8	0.21413
3552.9	0.20509	3552.9	0.21333
3553	0.204	3553	0.213
3553.1	0.20353	3553.1	0.213
3553.2	0.20355	3553.2	0.21312
3553.3	0.20369	3553.3	0.21337
3553.4	0.20368	3553.4	0.21398
3553.5	0.20348	3553.5	0.21523
3553.6	0.20327	3553.6	0.21711
3553.7	0.2032	3553.7	0.21927
3553.8	0.20325	3553.8	0.22112
3553.9	0.20324	3553.9	0.22214
3554	0.20303	3554	0.22215
3554.1	0.20267	3554.1	0.22139
3554.2	0.20242	3554.2	0.2203
3554.3	0.20251	3554.3	0.21927
3554.4	0.20297	3554.4	0.21848
3554.5	0.20351	3554.5	0.21791
3554.6	0.20374	3554.6	0.21737
3554.7	0.20344	3554.7	0.21666
3554.8	0.20264	3554.8	0.21565
3554.9	0.20154	3554.9	0.21436

## Sheet: Fig5c
	Excitation		Emission
wavelength(nm)	RL Intensity (arb.units.)	wavelength(nm)	RL Intensity (arb.units.)
250	0.000710907	415	0.00753
251	0	416	0.00733
252	3.05817e-05	417	0.0078
253	0.00101	418	0.00801
254	0.00304	419	0.00848
255	0.00607	420	0.00851
256	0.00995	421	0.00882
257	0.01442	422	0.00942
258	0.01922	423	0.00939
259	0.02412	424	0.00979
260	0.02893	425	0.01071
261	0.0336	426	0.01123
262	0.0382	427	0.01133
263	0.04291	428	0.01048
264	0.04796	429	0.01111
265	0.05365	430	0.01152
266	0.06022	431	0.0117
267	0.06785	432	0.0115
268	0.07661	433	0.01149
269	0.08644	434	0.01149
270	0.09721	435	0.01172
271	0.10869	436	0.01122
272	0.12068	437	0.01098
273	0.13299	438	0.01141
274	0.14555	439	0.01124
275	0.15841	440	0.0113
276	0.17177	441	0.01022
277	0.18589	442	0.01077
278	0.20112	443	0.01009
279	0.21777	444	0.0107
280	0.2361	445	0.01112
281	0.25621	446	0.00997
282	0.27803	447	0.01058
283	0.30133	448	0.01034
284	0.32573	449	0.01025
285	0.35077	450	0.00997
286	0.37593	451	0.00994
287	0.40076	452	0.01003
288	0.42491	453	0.01084
289	0.44814	454	0.01052
290	0.47038	455	0.011
291	0.4917	456	0.01166
292	0.51229	457	0.01094
293	0.53237	458	0.01049
294	0.5522	459	0.01028
295	0.57198	460	0.01082
296	0.59185	461	0.0101
297	0.61185	462	0.01136
298	0.63188	463	0.01006
299	0.65177	464	0.01067
300	0.67128	465	0.01052
301	0.69013	466	0.01053
302	0.70805	467	0.01046
303	0.72482	468	0.01027
304	0.74031	469	0.00991
305	0.75446	470	0.00963
306	0.76736	471	0.01001
307	0.77914	472	0.00974
308	0.79002	473	0.00979
309	0.80023	474	0.00972
310	0.81001	475	0.00909
311	0.81954	476	0.00944
312	0.82895	477	0.00945
313	0.83827	478	0.00918
314	0.84747	479	0.00968
315	0.85649	480	0.00992
316	0.86522	481	0.00937
317	0.87354	482	0.01002
318	0.88137	483	0.00968
319	0.88867	484	0.0095
320	0.89544	485	0.01038
321	0.90173	486	0.01068
322	0.9076	487	0.01066
323	0.91314	488	0.01114
324	0.91844	489	0.01187
325	0.92357	490	0.01279
326	0.92855	491	0.01391
327	0.9334	492	0.0144
328	0.93812	493	0.01604
329	0.94268	494	0.01667
330	0.94705	495	0.01895
331	0.9512	496	0.02015
332	0.95511	497	0.02258
333	0.95877	498	0.02623
334	0.96219	499	0.02996
335	0.96538	500	0.03363
336	0.96836	501	0.03788
337	0.97115	502	0.04539
338	0.97378	503	0.05085
339	0.97626	504	0.06062
340	0.97858	505	0.06927
341	0.98077	506	0.08156
342	0.9828	507	0.09362
343	0.98467	508	0.11119
344	0.98637	509	0.13058
345	0.98791	510	0.1542
346	0.98926	511	0.17837
347	0.99045	512	0.20497
348	0.99148	513	0.24158
349	0.99237	514	0.2792
350	0.99314	515	0.31922
351	0.9938	516	0.36216
352	0.99439	517	0.40845
353	0.99494	518	0.46815
354	0.99545	519	0.51889
355	0.99597	520	0.58607
356	0.99651	521	0.6379
357	0.99708	522	0.70236
358	0.99769	523	0.757
359	0.99831	524	0.81209
360	0.99892	525	0.86656
361	0.99945	526	0.90987
362	0.99984	527	0.95466
363	1	528	0.9719
364	0.99983	529	0.98222
365	0.99924	530	0.99525
366	0.99814	531	1
367	0.99648	532	0.97781
368	0.99422	533	0.95705
369	0.99133	534	0.92007
370	0.98786	535	0.8971
371	0.98384	536	0.85132
372	0.97936	537	0.80292
373	0.97451	538	0.76735
374	0.9694	539	0.71356
375	0.96414	540	0.67123
376	0.95883	541	0.62191
377	0.95353	542	0.58216
378	0.9483	543	0.53467
379	0.94314	544	0.49447
380	0.93801	545	0.45245
381	0.93287	546	0.40981
382	0.92765	547	0.37759
383	0.9223	548	0.33703
384	0.91679	549	0.30868
385	0.91115	550	0.28449
386	0.90543	551	0.25993
387	0.89974	552	0.23395
388	0.89418	553	0.21258
389	0.88889	554	0.19516
390	0.88392	555	0.17783
391	0.87929	556	0.15887
392	0.87494	557	0.14383
393	0.87078	558	0.13301
394	0.86662	559	0.11958
395	0.86232	560	0.10751
396	0.85771	561	0.09823
397	0.85271	562	0.08872
398	0.84728	563	0.08127
399	0.84145	564	0.07491
400	0.83529	565	0.06911
401	0.82888	566	0.06017
402	0.82228	567	0.05606
403	0.81552	568	0.04913
404	0.80856	569	0.04706
405	0.80133	570	0.04254
406	0.79374	571	0.03836
407	0.78573	572	0.03569
408	0.77729	573	0.03309
409	0.76848	574	0.02953
410	0.75944	575	0.02819
411	0.75037	576	0.02597
412	0.7415	577	0.02395
413	0.73305	578	0.02108
414	0.72519	579	0.0199
415	0.71797	580	0.01929
416	0.71138	581	0.01649
417	0.7053	582	0.01709
418	0.69957	583	0.01451
419	0.69398	584	0.0137
420	0.68836	585	0.0133
421	0.68256	586	0.01227
422	0.67651	587	0.01137
423	0.67019	588	0.01122
424	0.66365	589	0.01026
425	0.65697	590	0.00964
426	0.65026	591	0.00925
427	0.64362	592	0.00879
428	0.63717	593	0.00794
429	0.63101	594	0.00771
430	0.62519	595	0.00646
431	0.61977	596	0.00695
432	0.61475	597	0.00633
433	0.61012	598	0.00691
434	0.60579	599	0.00609
435	0.60166	600	0.00528
436	0.59761	601	0.00585
437	0.59349	602	0.00569
438	0.5892	603	0.00563
439	0.58469	604	0.00455
440	0.57997	605	0.00416
441	0.57513	606	0.00468
442	0.5703	607	0.00439
443	0.56565	608	0.00416
444	0.56133	609	0.00466
445	0.55742	610	0.00369
446	0.55395	611	0.00403
447	0.55083	612	0.00404
448	0.54791	613	0.00399
449	0.545	614	0.00339
450	0.5419	615	0.00364
451	0.53848	616	0.00332
452	0.53468	617	0.00346
453	0.53054	618	0.00361
454	0.52623	619	0.00363
455	0.52195	620	0.00306
456	0.51798	621	0.00347
457	0.51454	622	0.00278
458	0.51182	623	0.00349
459	0.50992	624	0.00298
460	0.50883	625	0.00278
461	0.50844	626	0.0031
462	0.50857	627	0.00301
463	0.50896	628	0.0029
464	0.50931	629	0.00274
465	0.50932	630	0.0028
466	0.5087	631	0.0024
467	0.50718	632	0.00232
468	0.50461	633	0.00277
469	0.50089	634	0.00229
470	0.49606	635	0.0024
471	0.4903	636	0.00237
472	0.48388	637	0.00296
473	0.47716	638	0.00261
474	0.47056	639	0.00268
475	0.46445	640	0.00254
476	0.45915	641	0.00233
477	0.45481	642	0.00234
478	0.45146	643	0.00236
479	0.44894	644	0.00237
480	0.447	645	0.00232
481	0.44534	646	0.00216
482	0.44364	647	0.00236
483	0.4417	648	0.00237
484	0.43943	649	0.00207
485	0.43685	650	0.00214
486	0.43411	651	0.00208
487	0.43141	652	0.00202
488	0.42893	653	0.00289
489	0.4268	654	0.00219
490	0.42503	655	0.00177
491	0.42355	656	0.00273
492	0.42218	657	0.00216
493	0.42072	658	0.00201
494	0.41899	659	0.00218
495	0.41691	660	0.00228
496	0.41451	661	0.00196
497	0.41192	662	0.0024
498	0.40937	663	0.00208
499	0.40712	664	0.0021
500	0.40538	665	0.0023
501	0.40429	666	0.00184
502	0.40386	667	0.00185
503	0.40395	668	0.00216
504	0.40435	669	0.00207
505	0.40477	670	0.00187
506	0.40496	671	0.00231
507	0.40474	672	0.00199
508	0.40404	673	0.00155
509	0.40295	674	0.00155
510	0.40168	675	0.00221
		676	0.00189
		677	0.00201
		678	0.00155
		679	0.00214
		680	0.00167
		681	0.00239
		682	0.00228
		683	0.0018
		684	0.00192
		685	0.00206
		686	0.00181
		687	0.00168
		688	0.00207
		689	0.00182
		690	0.00208
		691	0.00169
		692	0.00142
		693	0.00197
		694	0.00226
		695	0.00184
		696	0.00214
		697	0.00259
		698	0.0017
		699	0.00186
		700	0.00171
		701	0.00155
		702	0.00171
		703	0.00139
		704	0.00189
		705	0.00172
		706	0.0019
		707	0.00173
		708	0.00191
		709	0.00155
		710	0.00137
		711	0.00136
		712	0.00155
		713	0.00155
		714	0.00176
		715	0.00155
		716	0.00219
		717	0.00177
		718	0.00177
		719	0.00155
		720	0.00178
		721	0.00155
		722	0.00155
		723	0.00155
		724	0.0018
		725	0.00155
		726	0.00129
		727	0.00128
		728	0.0021
		729	0.00155
		730	0.00155
		731	0.00126
		732	0.00155
		733	0.00155
		734	0.00155
		735	0.00221
		736	0.00155
		737	0.00121
		738	0.00226
		739	0.00191
		740	0.00229
		741	0.00117
		742	0.00116
		743	0.00115
		744	0.00155
		745	0.00155
		746	0.00155
		747	0.00199
		748	0.0011
		749	0.00109
		750	0.00202
		751	0.00204
		752	0.00105
		753	0.00155
		754	0.00261
		755	0.00209
		756	0.00155
		757	0.00155
		758	0.00214
		759	0.00155
		760	0.00216
		761	0.00155
		762	0.000905337
		763	0.00155
		764	0.000865552
		765	0.00297
		766	0.00155
		767	0.000815239
		768	0.000790856
		769	0.00077571
		770	0.000760053
		771	0.000743017
		772	0.000718443
		773	0.000699292
		774	0.00329
		775	0.000657331
		776	0.00246
		777	0.00061517
		778	0.000602459
		779	0.00155
		780	0.00155
		781	0.00155
		782	0.00155
		783	0.0037
		784	0.000458947
		785	0.00155
		786	0.000396473
		787	0.000379483
		788	0.000355326
		789	0.000328572
		790	0.00155
		791	0.000261191
		792	0.00155
		793	0.00422
		794	0.000191952
		795	0.00296
		796	0.000134648
		797	0.000104071
		798	7.01545e-05
		799	4.91021e-05
		800	0

## Sheet: Fig5d
2 Theta (deg.)	Intensity (arb.units.)	2 Theta (deg.)	Intensity (arb.units.)
10	622	14.953	1186690
10.0204	599	21.207	158173
10.0409	585	26.049	23936.6
10.0613	615	30.168	617335
10.0817	599	33.83	206255
10.1022	587	37.171	35573.1
10.1226	576	43.188	236404
10.143	573	45.953	75528.4
10.1635	568	48.394	10458.7
10.1839	575
10.2043	609
10.2248	655
10.2452	623
10.2657	594
10.2861	617
10.3065	597
10.327	597
10.3474	557
10.3678	571
10.3882	571
10.4087	533
10.4291	553
10.4496	625
10.47	575
10.4904	567
10.5109	557
10.5313	572
10.5517	542
10.5722	567
10.5926	563
10.613	544
10.6335	574
10.6539	501
10.6743	526
10.6948	594
10.7152	587
10.7356	530
10.7561	550
10.7765	542
10.797	573
10.8174	552
10.8378	548
10.8582	549
10.8787	575
10.8991	585
10.9196	560
10.94	567
10.9604	544
10.9809	533
11.0013	555
11.0217	547
11.0422	575
11.0626	562
11.083	555
11.1035	561
11.1239	552
11.1443	486
11.1648	549
11.1852	536
11.2056	490
11.2261	518
11.2465	538
11.2669	557
11.2874	518
11.3078	531
11.3283	536
11.3487	509
11.3691	579
11.3896	548
11.41	547
11.4304	542
11.4509	541
11.4713	530
11.4917	569
11.5122	545
11.5326	526
11.553	520
11.5735	497
11.5939	512
11.6143	552
11.6348	536
11.6552	524
11.6756	553
11.6961	542
11.7165	545
11.737	518
11.7574	497
11.7778	525
11.7982	540
11.8187	483
11.8391	509
11.8596	535
11.88	516
11.9004	516
11.9209	542
11.9413	540
11.9617	504
11.9822	524
12.0026	543
12.023	540
12.0435	515
12.0639	535
12.0843	542
12.1048	524
12.1252	528
12.1456	498
12.1661	538
12.1865	541
12.2069	544
12.2274	515
12.2478	520
12.2683	512
12.2887	517
12.3091	521
12.3295	521
12.35	532
12.3704	538
12.3909	504
12.4113	491
12.4317	523
12.4522	574
12.4726	463
12.493	532
12.5135	516
12.5339	512
12.5543	492
12.5748	525
12.5952	560
12.6156	514
12.6361	529
12.6565	533
12.6769	557
12.6974	518
12.7178	478
12.7383	526
12.7587	487
12.7791	517
12.7995	487
12.82	503
12.8404	486
12.8608	495
12.8813	535
12.9017	505
12.9222	551
12.9426	535
12.963	545
12.9835	499
13.0039	555
13.0243	480
13.0448	517
13.0652	491
13.0856	545
13.1061	520
13.1265	553
13.1469	541
13.1674	506
13.1878	513
13.2082	533
13.2287	472
13.2491	506
13.2696	547
13.29	533
13.3104	531
13.3308	558
13.3513	521
13.3717	532
13.3922	522
13.4126	487
13.433	521
13.4535	551
13.4739	523
13.4943	548
13.5148	481
13.5352	499
13.5556	541
13.5761	531
13.5965	527
13.6169	552
13.6374	513
13.6578	528
13.6782	587
13.6987	504
13.7191	544
13.7395	509
13.76	513
13.7804	557
13.8009	530
13.8213	572
13.8417	514
13.8621	511
13.8826	574
13.903	487
13.9235	540
13.9439	516
13.9643	543
13.9848	529
14.0052	563
14.0256	547
14.0461	544
14.0665	551
14.0869	542
14.1074	557
14.1278	538
14.1482	546
14.1687	564
14.1891	556
14.2095	541
14.23	527
14.2504	593
14.2708	565
14.2913	581
14.3117	585
14.3322	577
14.3526	576
14.373	563
14.3935	552
14.4139	572
14.4343	562
14.4548	530
14.4752	581
14.4956	608
14.5161	552
14.5365	577
14.5569	588
14.5774	603
14.5978	575
14.6182	558
14.6387	559
14.6591	577
14.6795	584
14.7	642
14.7204	529
14.7409	608
14.7613	644
14.7817	674
14.8021	679
14.8226	608
14.843	722
14.8635	764
14.8839	803
14.9043	863
14.9248	848
14.9452	956
14.9656	1035
14.9861	1051
15.0065	1148
15.0269	1200
15.0474	1343
15.0678	1402
15.0882	1463
15.1087	1414
15.1291	1480
15.1495	1427
15.17	1411
15.1904	1257
15.2108	1140
15.2313	1040
15.2517	980
15.2721	811
15.2926	795
15.313	750
15.3334	664
15.3539	727
15.3743	680
15.3948	691
15.4152	730
15.4356	657
15.4561	667
15.4765	665
15.4969	668
15.5174	652
15.5378	653
15.5582	614
15.5787	652
15.5991	641
15.6195	637
15.64	690
15.6604	645
15.6808	685
15.7013	683
15.7217	629
15.7422	648
15.7626	662
15.783	603
15.8034	676
15.8239	660
15.8443	643
15.8648	603
15.8852	699
15.9056	651
15.9261	637
15.9465	665
15.9669	641
15.9874	661
16.0078	663
16.0282	642
16.0487	702
16.0691	694
16.0895	677
16.11	649
16.1304	704
16.1508	677
16.1713	658
16.1917	677
16.2121	699
16.2326	700
16.253	701
16.2735	669
16.2939	728
16.3143	704
16.3347	741
16.3552	735
16.3756	673
16.3961	666
16.4165	745
16.4369	751
16.4574	781
16.4778	668
16.4982	711
16.5187	699
16.5391	706
16.5595	717
16.58	714
16.6004	754
16.6208	716
16.6413	713
16.6617	733
16.6821	727
16.7026	740
16.723	782
16.7434	815
16.7639	784
16.7843	743
16.8047	764
16.8252	746
16.8456	758
16.8661	820
16.8865	759
16.9069	801
16.9274	815
16.9478	785
16.9682	778
16.9887	743
17.0091	711
17.0295	801
17.05	823
17.0704	780
17.0908	757
17.1113	835
17.1317	837
17.1521	881
17.1726	908
17.193	846
17.2134	805
17.2339	830
17.2543	851
17.2748	846
17.2952	852
17.3156	815
17.3361	853
17.3565	892
17.3769	813
17.3974	866
17.4178	832
17.4382	881
17.4587	850
17.4791	914
17.4995	846
17.52	848
17.5404	884
17.5608	858
17.5813	910
17.6017	856
17.6221	931
17.6426	916
17.663	921
17.6834	899
17.7039	936
17.7243	932
17.7447	880
17.7652	963
17.7856	932
17.806	946
17.8265	876
17.8469	965
17.8673	994
17.8878	972
17.9082	962
17.9287	969
17.9491	920
17.9695	970
17.99	957
18.0104	998
18.0308	957
18.0513	992
18.0717	1016
18.0921	993
18.1126	994
18.133	1005
18.1534	1030
18.1739	987
18.1943	970
18.2147	945
18.2352	1053
18.2556	1050
18.2761	1066
18.2965	1036
18.3169	1021
18.3374	1046
18.3578	1056
18.3782	1036
18.3987	1093
18.4191	1086
18.4395	1050
18.46	1031
18.4804	1084
18.5008	1094
18.5213	1058
18.5417	1070
18.5621	1073
18.5826	1104
18.603	1166
18.6234	1165
18.6439	1118
18.6643	1122
18.6847	1143
18.7052	1083
18.7256	1285
18.7461	1134
18.7665	1239
18.7869	1263
18.8073	1197
18.8278	1179
18.8482	1203
18.8687	1166
18.8891	1143
18.9095	1237
18.93	1145
18.9504	1208
18.9708	1292
18.9913	1177
19.0117	1130
19.0321	1192
19.0526	1200
19.073	1207
19.0934	1152
19.1139	1166
19.1343	1172
19.1547	1178
19.1752	1228
19.1956	1166
19.216	1235
19.2365	1205
19.2569	1235
19.2773	1255
19.2978	1265
19.3182	1214
19.3387	1258
19.3591	1231
19.3795	1333
19.4	1242
19.4204	1298
19.4408	1185
19.4613	1266
19.4817	1263
19.5021	1271
19.5226	1315
19.543	1218
19.5634	1350
19.5839	1319
19.6043	1271
19.6247	1304
19.6452	1364
19.6656	1309
19.686	1289
19.7065	1292
19.7269	1260
19.7474	1294
19.7678	1337
19.7882	1298
19.8087	1317
19.8291	1333
19.8495	1324
19.87	1286
19.8904	1337
19.9108	1316
19.9313	1307
19.9517	1334
19.9721	1300
19.9926	1309
20.013	1324
20.0334	1339
20.0539	1315
20.0743	1350
20.0947	1322
20.1152	1260
20.1356	1326
20.156	1347
20.1765	1358
20.1969	1328
20.2173	1332
20.2378	1359
20.2582	1397
20.2786	1374
20.2991	1393
20.3195	1463
20.34	1463
20.3604	1434
20.3808	1462
20.4013	1426
20.4217	1452
20.4421	1420
20.4626	1371
20.483	1382
20.5034	1314
20.5239	1352
20.5443	1385
20.5647	1319
20.5852	1333
20.6056	1408
20.626	1322
20.6465	1353
20.6669	1242
20.6873	1285
20.7078	1294
20.7282	1309
20.7487	1340
20.7691	1313
20.7895	1364
20.81	1260
20.8304	1343
20.8508	1338
20.8713	1332
20.8917	1258
20.9121	1354
20.9326	1389
20.953	1271
20.9734	1334
20.9939	1361
21.0143	1356
21.0347	1330
21.0552	1352
21.0756	1446
21.096	1478
21.1165	1458
21.1369	1468
21.1573	1475
21.1778	1497
21.1982	1504
21.2187	1516
21.2391	1583
21.2595	1532
21.2799	1576
21.3004	1593
21.3208	1665
21.3412	1664
21.3617	1622
21.3821	1626
21.4026	1536
21.423	1487
21.4434	1530
21.4639	1427
21.4843	1424
21.5047	1334
21.5252	1251
21.5456	1312
21.566	1279
21.5865	1354
21.6069	1231
21.6273	1257
21.6478	1290
21.6682	1272
21.6886	1268
21.7091	1297
21.7295	1296
21.7499	1357
21.7704	1320
21.7908	1323
21.8113	1307
21.8317	1300
21.8521	1254
21.8726	1238
21.893	1227
21.9134	1286
21.9339	1159
21.9543	1178
21.9747	1172
21.9952	1177
22.0156	1177
22.036	1147
22.0565	1130
22.0769	1157
22.0973	1135
22.1178	1161
22.1382	1173
22.1586	1181
22.1791	1177
22.1995	1175
22.22	1212
22.2404	1191
22.2608	1220
22.2812	1108
22.3017	1127
22.3221	1113
22.3425	1140
22.363	1161
22.3834	1127
22.4039	1055
22.4243	1105
22.4447	1086
22.4652	1070
22.4856	1018
22.506	1093
22.5265	1131
22.5469	1094
22.5673	1106
22.5878	1059
22.6082	1009
22.6286	983
22.6491	1080
22.6695	1056
22.6899	1024
22.7104	1037
22.7308	1012
22.7512	1001
22.7717	967
22.7921	1033
22.8126	1066
22.833	1064
22.8534	1091
22.8739	1026
22.8943	1022
22.9147	1028
22.9352	977
22.9556	982
22.976	973
22.9965	1058
23.0169	1019
23.0373	983
23.0578	971
23.0782	980
23.0986	997
23.1191	991
23.1395	987
23.1599	1010
23.1804	960
23.2008	987
23.2213	906
23.2417	929
23.2621	938
23.2826	953
23.303	923
23.3234	967
23.3438	988
23.3643	953
23.3847	970
23.4052	927
23.4256	894
23.446	932
23.4665	879
23.4869	865
23.5073	914
23.5278	921
23.5482	870
23.5686	880
23.5891	899
23.6095	852
23.6299	863
23.6504	914
23.6708	949
23.6913	911
23.7117	985
23.7321	904
23.7525	938
23.773	1003
23.7934	972
23.8138	939
23.8343	954
23.8547	952
23.8752	993
23.8956	966
23.916	927
23.9365	914
23.9569	915
23.9773	871
23.9978	884
24.0182	849
24.0386	830
24.0591	819
24.0795	834
24.0999	800
24.1204	783
24.1408	870
24.1612	859
24.1817	773
24.2021	815
24.2225	765
24.243	816
24.2634	751
24.2839	782
24.3043	828
24.3247	798
24.3452	806
24.3656	815
24.386	803
24.4065	801
24.4269	799
24.4473	746
24.4678	745
24.4882	765
24.5086	792
24.5291	771
24.5495	776
24.5699	762
24.5904	755
24.6108	814
24.6312	809
24.6517	762
24.6721	738
24.6925	723
24.713	750
24.7334	765
24.7538	715
24.7743	702
24.7947	787
24.8151	730
24.8356	756
24.856	810
24.8765	774
24.8969	750
24.9173	716
24.9378	743
24.9582	721
24.9786	723
24.9991	693
25.0195	689
25.0399	712
25.0604	714
25.0808	688
25.1012	715
25.1217	756
25.1421	762
25.1625	729
25.183	708
25.2034	703
25.2238	717
25.2443	698
25.2647	661
25.2852	728
25.3056	712
25.326	679
25.3465	696
25.3669	664
25.3873	683
25.4078	737
25.4282	688
25.4486	688
25.4691	665
25.4895	659
25.5099	648
25.5304	693
25.5508	681
25.5712	736
25.5917	679
25.6121	654
25.6325	659
25.653	656
25.6734	688
25.6939	637
25.7143	719
25.7347	666
25.7552	657
25.7756	653
25.796	604
25.8164	602
25.8369	707
25.8573	632
25.8778	658
25.8982	600
25.9186	635
25.9391	641
25.9595	643
25.9799	641
26.0004	660
26.0208	635
26.0412	645
26.0617	615
26.0821	661
26.1025	671
26.123	623
26.1434	679
26.1638	678
26.1843	674
26.2047	660
26.2251	691
26.2456	716
26.266	667
26.2864	680
26.3069	650
26.3273	662
26.3478	638
26.3682	617
26.3886	605
26.4091	576
26.4295	601
26.4499	562
26.4704	563
26.4908	516
26.5112	619
26.5317	608
26.5521	598
26.5725	605
26.593	564
26.6134	618
26.6338	632
26.6543	561
26.6747	631
26.6952	557
26.7156	604
26.736	573
26.7565	589
26.7769	549
26.7973	564
26.8178	540
26.8382	529
26.8586	582
26.8791	589
26.8995	557
26.9199	595
26.9404	519
26.9608	536
26.9812	524
27.0017	553
27.0221	573
27.0425	552
27.063	546
27.0834	559
27.1038	575
27.1243	497
27.1447	526
27.1651	558
27.1856	552
27.206	541
27.2264	541
27.2469	505
27.2673	562
27.2877	528
27.3082	506
27.3286	522
27.3491	502
27.3695	568
27.3899	528
27.4104	513
27.4308	536
27.4512	539
27.4717	566
27.4921	533
27.5125	548
27.533	530
27.5534	581
27.5738	596
27.5943	619
27.6147	575
27.6351	531
27.6556	600
27.676	584
27.6964	547
27.7169	580
27.7373	528
27.7578	508
27.7782	482
27.7986	511
27.8191	542
27.8395	512
27.8599	540
27.8804	577
27.9008	533
27.9212	502
27.9417	507
27.9621	538
27.9825	510
28.003	492
28.0234	491
28.0438	534
28.0643	491
28.0847	510
28.1051	518
28.1256	463
28.146	510
28.1664	497
28.1869	516
28.2073	494
28.2278	527
28.2482	508
28.2686	485
28.289	511
28.3095	513
28.3299	463
28.3504	555
28.3708	530
28.3912	478
28.4117	539
28.4321	538
28.4525	492
28.473	517
28.4934	474
28.5138	523
28.5343	472
28.5547	532
28.5751	467
28.5956	483
28.616	467
28.6364	503
28.6569	492
28.6773	487
28.6977	482
28.7182	523
28.7386	476
28.759	476
28.7795	474
28.7999	535
28.8204	524
28.8408	562
28.8612	550
28.8817	563
28.9021	557
28.9225	596
28.943	571
28.9634	559
28.9838	521
29.0043	545
29.0247	564
29.0451	553
29.0656	517
29.086	523
29.1064	500
29.1269	521
29.1473	548
29.1677	532
29.1882	563
29.2086	527
29.2291	527
29.2495	563
29.2699	507
29.2904	526
29.3108	517
29.3312	463
29.3517	516
29.3721	481
29.3925	466
29.413	459
29.4334	480
29.4538	494
29.4743	467
29.4947	468
29.5151	532
29.5356	433
29.556	467
29.5764	455
29.5969	450
29.6173	498
29.6377	483
29.6582	446
29.6786	504
29.699	502
29.7195	476
29.7399	462
29.7603	489
29.7808	449
29.8012	485
29.8217	483
29.8421	521
29.8625	517
29.883	538
29.9034	524
29.9238	540
29.9443	556
29.9647	532
29.9851	583
30.0056	574
30.026	569
30.0464	647
30.0669	675
30.0873	721
30.1077	747
30.1282	797
30.1486	864
30.169	930
30.1895	1092
30.2099	1064
30.2304	1178
30.2508	1244
30.2712	1252
30.2917	1311
30.3121	1303
30.3325	1247
30.353	1183
30.3734	1064
30.3938	984
30.4143	910
30.4347	786
30.4551	778
30.4756	698
30.496	603
30.5164	652
30.5369	580
30.5573	588
30.5777	585
30.5982	583
30.6186	611
30.639	639
30.6595	615
30.6799	697
30.7004	700
30.7208	642
30.7412	621
30.7616	620
30.7821	587
30.8025	567
30.823	553
30.8434	555
30.8638	505
30.8843	495
30.9047	468
30.9251	470
30.9456	472
30.966	433
30.9864	427
31.0069	433
31.0273	419
31.0477	432
31.0682	430
31.0886	445
31.109	458
31.1295	434
31.1499	425
31.1703	455
31.1908	459
31.2112	420
31.2316	414
31.2521	417
31.2725	483
31.293	410
31.3134	431
31.3338	424
31.3543	398
31.3747	411
31.3951	411
31.4156	436
31.436	451
31.4564	432
31.4769	420
31.4973	396
31.5177	443
31.5382	431
31.5586	436
31.579	414
31.5995	441
31.6199	409
31.6403	423
31.6608	399
31.6812	433
31.7017	395
31.7221	423
31.7425	445
31.763	425
31.7834	448
31.8038	379
31.8242	414
31.8447	432
31.8651	403
31.8856	421
31.906	425
31.9264	442
31.9469	424
31.9673	443
31.9877	396
32.0082	405
32.0286	437
32.049	410
32.0695	451
32.0899	426
32.1103	421
32.1308	421
32.1512	456
32.1716	421
32.1921	404
32.2125	392
32.233	427
32.2534	412
32.2738	423
32.2942	419
32.3147	407
32.3351	374
32.3556	389
32.376	436
32.3964	412
32.4169	396
32.4373	439
32.4577	438
32.4782	473
32.4986	427
32.519	440
32.5395	409
32.5599	414
32.5803	436
32.6008	360
32.6212	411
32.6416	396
32.6621	407
32.6825	405
32.703	404
32.7234	399
32.7438	377
32.7642	432
32.7847	438
32.8051	440
32.8256	405
32.846	374
32.8664	443
32.8869	406
32.9073	437
32.9277	366
32.9482	459
32.9686	401
32.989	418
33.0095	388
33.0299	430
33.0503	432
33.0708	383
33.0912	422
33.1116	414
33.1321	416
33.1525	427
33.173	445
33.1934	381
33.2138	404
33.2343	428
33.2547	451
33.2751	472
33.2955	456
33.316	455
33.3364	454
33.3569	428
33.3773	469
33.3977	468
33.4182	455
33.4386	507
33.459	456
33.4795	478
33.4999	454
33.5203	466
33.5408	460
33.5612	540
33.5816	498
33.6021	486
33.6225	528
33.6429	596
33.6634	543
33.6838	585
33.7043	615
33.7247	655
33.7451	782
33.7655	770
33.786	841
33.8064	855
33.8269	944
33.8473	1066
33.8677	1102
33.8882	1149
33.9086	1173
33.929	1233
33.9495	1288
33.9699	1275
33.9903	1267
34.0108	1224
34.0312	1160
34.0516	1030
34.0721	972
34.0925	896
34.1129	799
34.1334	747
34.1538	706
34.1743	671
34.1947	623
34.2151	596
34.2356	505
34.256	564
34.2764	476
34.2969	458
34.3173	491
34.3377	475
34.3582	425
34.3786	451
34.399	452
34.4195	442
34.4399	414
34.4603	419
34.4808	371
34.5012	430
34.5216	396
34.5421	430
34.5625	425
34.5829	406
34.6034	398
34.6238	442
34.6442	383
34.6647	413
34.6851	435
34.7056	405
34.726	436
34.7464	414
34.7668	396
34.7873	389
34.8077	401
34.8282	413
34.8486	393
34.869	421
34.8895	395
34.9099	400
34.9303	396
34.9508	399
34.9712	415
34.9916	434
35.0121	432
35.0325	397
35.0529	428
35.0734	424
35.0938	393
35.1142	420
35.1347	414
35.1551	385
35.1755	426
35.196	417
35.2164	390
35.2368	377
35.2573	397
35.2777	396
35.2981	368
35.3186	390
35.339	382
35.3595	409
35.3799	397
35.4003	406
35.4208	419
35.4412	389
35.4616	409
35.4821	388
35.5025	387
35.5229	426
35.5434	391
35.5638	384
35.5842	422
35.6047	395
35.6251	382
35.6456	393
35.666	393
35.6864	389
35.7069	381
35.7273	388
35.7477	390
35.7681	410
35.7886	357
35.809	424
35.8295	402
35.8499	421
35.8703	403
35.8908	395
35.9112	410
35.9316	419
35.9521	380
35.9725	406
35.9929	394
36.0134	431
36.0338	420
36.0542	378
36.0747	402
36.0951	407
36.1155	392
36.136	381
36.1564	388
36.1768	399
36.1973	374
36.2177	421
36.2381	377
36.2586	410
36.279	378
36.2995	401
36.3199	395
36.3403	385
36.3608	399
36.3812	383
36.4016	405
36.4221	394
36.4425	387
36.4629	394
36.4834	413
36.5038	396
36.5242	413
36.5447	388
36.5651	426
36.5855	407
36.606	388
36.6264	398
36.6469	390
36.6673	382
36.6877	439
36.7082	367
36.7286	349
36.749	391
36.7694	408
36.7899	414
36.8103	417
36.8308	438
36.8512	401
36.8716	431
36.8921	401
36.9125	457
36.9329	437
36.9534	407
36.9738	428
36.9942	433
37.0147	471
37.0351	467
37.0555	450
37.076	442
37.0964	479
37.1168	521
37.1373	510
37.1577	558
37.1782	538
37.1986	557
37.219	590
37.2394	582
37.2599	603
37.2803	610
37.3008	581
37.3212	560
37.3416	548
37.3621	568
37.3825	521
37.4029	521
37.4234	492
37.4438	492
37.4642	502
37.4847	444
37.5051	434
37.5255	419
37.546	456
37.5664	454
37.5868	427
37.6073	410
37.6277	384
37.6481	387
37.6686	381
37.689	439
37.7094	431
37.7299	406
37.7503	426
37.7707	425
37.7912	386
37.8116	418
37.8321	410
37.8525	453
37.8729	477
37.8934	440
37.9138	444
37.9342	441
37.9547	412
37.9751	415
37.9955	466
38.016	412
38.0364	465
38.0568	464
38.0773	419
38.0977	449
38.1181	466
38.1386	496
38.159	496
38.1795	447
38.1999	445
38.2203	428
38.2407	424
38.2612	370
38.2816	435
38.3021	399
38.3225	392
38.3429	390
38.3634	398
38.3838	407
38.4042	435
38.4247	423
38.4451	417
38.4655	408
38.486	419
38.5064	464
38.5268	467
38.5473	453
38.5677	433
38.5881	475
38.6086	514
38.629	468
38.6494	443
38.6699	408
38.6903	446
38.7107	469
38.7312	407
38.7516	433
38.7721	381
38.7925	417
38.8129	390
38.8334	408
38.8538	422
38.8742	419
38.8947	360
38.9151	412
38.9355	390
38.956	367
38.9764	396
38.9968	401
39.0173	359
39.0377	368
39.0581	405
39.0786	410
39.099	420
39.1194	376
39.1399	426
39.1603	403
39.1808	393
39.2012	340
39.2216	398
39.242	385
39.2625	373
39.2829	411
39.3034	374
39.3238	401
39.3442	380
39.3647	411
39.3851	401
39.4055	376
39.426	357
39.4464	402
39.4668	412
39.4873	416
39.5077	352
39.5281	428
39.5486	382
39.569	414
39.5894	424
39.6099	392
39.6303	440
39.6507	445
39.6712	382
39.6916	417
39.712	409
39.7325	410
39.7529	459
39.7734	418
39.7938	461
39.8142	443
39.8347	430
39.8551	485
39.8755	393
39.896	454
39.9164	410
39.9368	425
39.9573	400
39.9777	392
39.9981	394
40.0186	370
40.039	362
40.0594	411
40.0799	392
40.1003	420
40.1207	376
40.1412	394
40.1616	366
40.182	396
40.2025	388
40.2229	378
40.2433	384
40.2638	358
40.2842	363
40.3047	370
40.3251	385
40.3455	326
40.366	411
40.3864	412
40.4068	383
40.4273	402
40.4477	386
40.4681	386
40.4886	395
40.509	387
40.5294	400
40.5499	426
40.5703	425
40.5907	391
40.6112	394
40.6316	446
40.6521	402
40.6725	374
40.6929	384
40.7133	409
40.7338	435
40.7542	368
40.7747	432
40.7951	410
40.8155	443
40.836	410
40.8564	396
40.8768	432
40.8973	469
40.9177	426
40.9381	474
40.9586	427
40.979	504
40.9994	441
41.0199	460
41.0403	500
41.0607	394
41.0812	428
41.1016	428
41.122	401
41.1425	416
41.1629	402
41.1833	410
41.2038	374
41.2242	387
41.2447	435
41.2651	420
41.2855	392
41.306	385
41.3264	416
41.3468	391
41.3673	386
41.3877	414
41.4081	367
41.4286	382
41.449	382
41.4694	400
41.4899	394
41.5103	389
41.5307	374
41.5512	388
41.5716	371
41.592	379
41.6125	369
41.6329	424
41.6534	375
41.6738	379
41.6942	332
41.7146	365
41.7351	381
41.7555	361
41.776	390
41.7964	329
41.8168	392
41.8373	399
41.8577	353
41.8781	389
41.8986	347
41.919	395
41.9394	381
41.9599	385
41.9803	391
42.0007	405
42.0212	386
42.0416	393
42.062	356
42.0825	400
42.1029	398
42.1233	318
42.1438	368
42.1642	414
42.1846	384
42.2051	374
42.2255	389
42.246	393
42.2664	389
42.2868	362
42.3073	362
42.3277	388
42.3481	365
42.3686	346
42.389	380
42.4094	378
42.4299	362
42.4503	364
42.4707	371
42.4912	397
42.5116	381
42.532	396
42.5525	356
42.5729	358
42.5933	364
42.6138	415
42.6342	376
42.6546	404
42.6751	403
42.6955	422
42.7159	411
42.7364	387
42.7568	398
42.7773	418
42.7977	451
42.8181	389
42.8386	450
42.859	408
42.8794	425
42.8999	425
42.9203	417
42.9407	430
42.9612	447
42.9816	446
43.002	469
43.0225	493
43.0429	532
43.0633	509
43.0838	520
43.1042	525
43.1246	558
43.1451	569
43.1655	659
43.1859	680
43.2064	667
43.2268	743
43.2473	719
43.2677	757
43.2881	741
43.3085	731
43.329	720
43.3494	693
43.3699	641
43.3903	604
43.4107	614
43.4312	600
43.4516	580
43.472	543
43.4925	465
43.5129	494
43.5333	458
43.5538	396
43.5742	433
43.5946	430
43.6151	398
43.6355	419
43.6559	362
43.6764	384
43.6968	394
43.7172	386
43.7377	394
43.7581	368
43.7786	392
43.799	349
43.8194	369
43.8399	397
43.8603	362
43.8807	369
43.9012	368
43.9216	354
43.942	317
43.9625	423
43.9829	373
44.0033	354
44.0238	366
44.0442	354
44.0646	354
44.0851	354
44.1055	360
44.126	375
44.1464	350
44.1668	405
44.1872	395
44.2077	373
44.2281	360
44.2486	372
44.269	375
44.2894	404
44.3099	420
44.3303	388
44.3507	392
44.3712	345
44.3916	362
44.412	382
44.4325	392
44.4529	403
44.4733	372
44.4938	386
44.5142	389
44.5346	352
44.5551	332
44.5755	343
44.5959	397
44.6164	345
44.6368	367
44.6572	341
44.6777	353
44.6981	363
44.7186	373
44.739	346
44.7594	336
44.7799	317
44.8003	367
44.8207	345
44.8412	342
44.8616	375
44.882	316
44.9025	368
44.9229	351
44.9433	358
44.9638	387
44.9842	365
45.0046	343
45.0251	341
45.0455	380
45.0659	341
45.0864	373
45.1068	341
45.1272	362
45.1477	368
45.1681	381
45.1885	369
45.209	353
45.2294	369
45.2499	390
45.2703	373
45.2907	359
45.3112	320
45.3316	343
45.352	367
45.3725	398
45.3929	358
45.4133	333
45.4338	363
45.4542	354
45.4746	357
45.4951	366
45.5155	349
45.5359	391
45.5564	360
45.5768	353
45.5972	393
45.6177	375
45.6381	393
45.6585	402
45.679	372
45.6994	386
45.7199	409
45.7403	392
45.7607	456
45.7811	422
45.8016	463
45.822	460
45.8425	480
45.8629	504
45.8833	509
45.9038	577
45.9242	578
45.9446	559
45.9651	624
45.9855	601
46.0059	620
46.0264	655
46.0468	650
46.0672	641
46.0877	674
46.1081	654
46.1285	617
46.149	552
46.1694	553
46.1898	497
46.2103	478
46.2307	469
46.2512	477
46.2716	431
46.292	411
46.3125	375
46.3329	356
46.3533	371
46.3738	374
46.3942	339
46.4146	373
46.4351	324
46.4555	320
46.4759	347
46.4964	332
46.5168	382
46.5372	364
46.5577	361
46.5781	336
46.5985	324
46.619	299
46.6394	330
46.6598	332
46.6803	352
46.7007	370
46.7212	321
46.7416	356
46.762	331
46.7824	348
46.8029	330
46.8233	321
46.8438	339
46.8642	305
46.8846	316
46.9051	317
46.9255	353
46.9459	356
46.9664	324
46.9868	280
47.0072	311
47.0277	330
47.0481	344
47.0685	327
47.089	353
47.1094	331
47.1298	289
47.1503	335
47.1707	313
47.1912	329
47.2116	332
47.232	344
47.2525	296
47.2729	308
47.2933	316
47.3138	319
47.3342	323
47.3546	316
47.3751	308
47.3955	314
47.4159	299
47.4364	313
47.4568	312
47.4772	291
47.4977	338
47.5181	294
47.5385	298
47.559	281
47.5794	323
47.5999	319
47.6203	284
47.6407	349
47.6611	319
47.6816	320
47.702	314
47.7225	280
47.7429	323
47.7633	314
47.7838	318
47.8042	313
47.8246	308
47.8451	316
47.8655	296
47.8859	276
47.9064	314
47.9268	289
47.9472	289
47.9677	293
47.9881	292
48.0085	261
48.029	309
48.0494	282
48.0698	287
48.0903	285
48.1107	272
48.1311	284
48.1516	290
48.172	328
48.1925	336
48.2129	257
48.2333	295
48.2537	322
48.2742	266
48.2946	308
48.3151	342
48.3355	341
48.3559	313
48.3764	301
48.3968	313
48.4172	308
48.4377	301
48.4581	337
48.4785	345
48.499	340
48.5194	350
48.5398	324
48.5603	398
48.5807	337
48.6011	349
48.6216	363
48.642	410
48.6624	343
48.6829	346
48.7033	315
48.7238	330
48.7442	331
48.7646	366
48.7851	352
48.8055	336
48.8259	348
48.8464	316
48.8668	301
48.8872	271
48.9077	294
48.9281	314
48.9485	314
48.969	268
48.9894	288
49.0098	279
49.0303	301
49.0507	293
49.0711	272
49.0916	336
49.112	291
49.1324	300
49.1529	285
49.1733	298
49.1938	265
49.2142	286
49.2346	288
49.255	309
49.2755	322
49.2959	277
49.3164	301
49.3368	278
49.3572	299
49.3777	293
49.3981	308
49.4185	337
49.439	290
49.4594	313
49.4798	294
49.5003	293
49.5207	303
49.5411	275
49.5616	274
49.582	307
49.6024	311
49.6229	288
49.6433	273
49.6638	304
49.6842	304
49.7046	276
49.7251	306
49.7455	276
49.7659	275
49.7864	261
49.8068	301
49.8272	267
49.8477	277
49.8681	282
49.8885	251
49.909	269
49.9294	289
49.9498	262
49.9703	260
49.9907	289
50.0111	248
50.0316	253
50.052	286
50.0724	269
50.0929	259
50.1133	260
50.1337	287
50.1542	262
50.1746	286
50.1951	263
50.2155	271
50.2359	272
50.2563	297
50.2768	284
50.2972	276
50.3177	256
50.3381	274
50.3585	279
50.379	268
50.3994	257
50.4198	269
50.4403	250
50.4607	271
50.4811	269
50.5016	260
50.522	274
50.5424	249
50.5629	274
50.5833	275
50.6037	296
50.6242	278
50.6446	259
50.6651	278
50.6855	276
50.7059	255
50.7263	268
50.7468	263
50.7672	252
50.7877	279
50.8081	243
50.8285	285
[truncated: 449 more rows]

[truncated: 14 more sheets: Supplementary Fig. 4, Supplementary Fig. 5, Supplementary Fig. 7, Supplementary Fig. 9, Supplementary Fig. 13, Supplementary Fig. 14, Supplementary Fig. 15, Supplementary Fig. 17, Supplementary Fig. 20, Supplementary Fig. 22, Supplementary Fig. 26, Supplementary Fig. 29, Supplementary Fig. 30, Supplementary Fig. 32]
